# Supplementary material for: Prevalence and appropriateness of in-person versus not-in-person ambulatory antibiotic prescribing in an integrated academic health system: A cohort study
Source: PLoS One. 2023 Jul 27;18(7):e0289303. doi: 10.1371/journal.pone.0289303 (PMC10374053; doi:10.1371/journal.pone.0289303)
Supplement: S1 Data — (XLSX) [file pone.0289303.s002.xlsx]

## Sheet: S1 Antibiotics
	Appendix: Antibiotics
medication_id	NAME	GENERIC_NAME	thera_class	pharm_class	pharm_subclass	simple_generic	GPI	STRENGTH	FORM	ROUTE	Jeff	Jeff Note
9076	AMOXICILLIN 125 MG ORAL CHEW	amoxicillin 125 mg chewable tablet	ANTIBIOTICS	PENICILLIN ANTIBIOTICS	Aminopenicillin Antibiotic	amoxicillin	171050	125 mg	Tablet, Chewable	Oral
458	AMOXIL 125 MG ORAL CHEW	amoxicillin 125 mg chewable tablet	ANTIBIOTICS	PENICILLIN ANTIBIOTICS	Aminopenicillin Antibiotic	amoxicillin	171050	125 mg	tablet,chewable	Oral
152181	TRIMOX 125 MG ORAL CHEW	amoxicillin 125 mg chewable tablet	ANTIBIOTICS	PENICILLIN ANTIBIOTICS	Aminopenicillin Antibiotic	amoxicillin	171050	125 mg	Tablet, Chewable	Oral
453	AMOXICILLIN 125 MG/5 ML ORAL SUSR	amoxicillin 125 mg/5 mL oral suspension	ANTIBIOTICS	PENICILLIN ANTIBIOTICS	Aminopenicillin Antibiotic	amoxicillin	260954	125 mg/5 mL	Suspension for Reconstitution	Oral
210336	AMOXICILLIN 125 MG/5 ML ORAL SUSR [COMPILED RECORD] [AGE ADULT] [5/7/2018 3:25 PM]	amoxicillin 125 mg/5 mL oral suspension	ANTIBIOTICS	PENICILLIN ANTIBIOTICS	Aminopenicillin Antibiotic	amoxicillin	260954	125 mg/5 mL	Suspension for Reconstitution	Oral
210338	AMOXICILLIN 125 MG/5 ML ORAL SUSR [COMPILED RECORD] [AGE NEONATE] [5/7/2018 3:25 PM]	amoxicillin 125 mg/5 mL oral suspension	ANTIBIOTICS	PENICILLIN ANTIBIOTICS	Aminopenicillin Antibiotic	amoxicillin	260954	125 mg/5 mL	Suspension for Reconstitution	Oral
210339	AMOXICILLIN 125 MG/5 ML ORAL SUSR [COMPILED RECORD] [AGE PEDIATRIC >40 KG] [5/7/2018 3:25 PM]	amoxicillin 125 mg/5 mL oral suspension	ANTIBIOTICS	PENICILLIN ANTIBIOTICS	Aminopenicillin Antibiotic	amoxicillin	260954	125 mg/5 mL	Suspension for Reconstitution	Oral
210337	AMOXICILLIN 125 MG/5 ML ORAL SUSR [COMPILED RECORD] [AGE PEDIATRIC] [5/7/2018 3:25 PM]	amoxicillin 125 mg/5 mL oral suspension	ANTIBIOTICS	PENICILLIN ANTIBIOTICS	Aminopenicillin Antibiotic	amoxicillin	260954	125 mg/5 mL	Suspension for Reconstitution	Oral
460	AMOXIL 125 MG/5 ML ORAL SUSR	amoxicillin 125 mg/5 mL oral suspension	ANTIBIOTICS	PENICILLIN ANTIBIOTICS	Aminopenicillin Antibiotic	amoxicillin	260954	125 mg/5 mL	Suspension for Reconstitution	Oral
153993	LAROTID 125 MG/5 ML ORAL SUSR	amoxicillin 125 mg/5 mL oral suspension	ANTIBIOTICS	PENICILLIN ANTIBIOTICS	Aminopenicillin Antibiotic	amoxicillin	260954	125 mg/5 mL	Suspension for Reconstitution	Oral
153992	POLYMOX 125 MG/5 ML ORAL SUSR	amoxicillin 125 mg/5 mL oral suspension	ANTIBIOTICS	PENICILLIN ANTIBIOTICS	Aminopenicillin Antibiotic	amoxicillin	260954	125 mg/5 mL	Suspension for Reconstitution	Oral
153994	SUMOX 125 MG/5 ML ORAL SUSR	amoxicillin 125 mg/5 mL oral suspension	ANTIBIOTICS	PENICILLIN ANTIBIOTICS	Aminopenicillin Antibiotic	amoxicillin	260954	125 mg/5 mL	Suspension for Reconstitution	Oral
8190	TRIMOX 125 125 MG/5 ML ORAL SUSR	amoxicillin 125 mg/5 mL oral suspension	ANTIBIOTICS	PENICILLIN ANTIBIOTICS	Aminopenicillin Antibiotic	amoxicillin	260954	125 mg/5 mL	Suspension for Reconstitution	Oral
153990	TRIMOX 125 MG/5 ML ORAL SUSR	amoxicillin 125 mg/5 mL oral suspension	ANTIBIOTICS	PENICILLIN ANTIBIOTICS		amoxicillin	260954	125 mg/5 mL	Suspension for Reconstitution	Oral
150338	TRIMOX 125 MG/5 ML ORAL SUSR	amoxicillin 125 mg/5 mL oral suspension	ANTIBIOTICS	PENICILLIN ANTIBIOTICS	Aminopenicillin Antibiotic	amoxicillin	260954	125 mg/5 mL	Suspension for Reconstitution	Oral
153991	WYMOX 125 MG/5 ML ORAL SUSR	amoxicillin 125 mg/5 mL oral suspension	ANTIBIOTICS	PENICILLIN ANTIBIOTICS		amoxicillin	260954	125 mg/5 mL	Suspension for Reconstitution	Oral
147988	WYMOX 125 MG/5 ML ORAL SUSR	amoxicillin 125 mg/5 mL oral suspension	ANTIBIOTICS	PENICILLIN ANTIBIOTICS	Aminopenicillin Antibiotic	amoxicillin	260954	125 mg/5 mL	Suspension for Reconstitution	Oral
9079	AMOXICILLIN-POT CLAVULANATE 125-31.25 MG/5 ML ORAL SUSR	amoxicillin 125 mg-potassium clavulanate 31.25 mg/5 mL oral susp	ANTIBIOTICS	PENICILLIN ANTIBIOTICS	Aminopenicillin Antibiotic - Beta-lactamase Inhibitor Combinations	amoxicillin/potassium clav	239684	125-31.25 mg/5 mL	Suspension for Reconstitution	Oral
186685	AMOXICILLIN-POT CLAVULANATE 125-31.25 MG/5 ML ORAL SUSR [COMPILED RECORD] [AGE ADULT] [5/7/2018 3:23 PM]	amoxicillin 125 mg-potassium clavulanate 31.25 mg/5 mL oral susp	ANTIBIOTICS	PENICILLIN ANTIBIOTICS	Aminopenicillin Antibiotic - Beta-lactamase Inhibitor Combinations	amoxicillin/potassium clav	239684	125-31.25 mg/5 mL	Suspension for Reconstitution	Oral
187530	AMOXICILLIN-POT CLAVULANATE 125-31.25 MG/5 ML ORAL SUSR [COMPILED RECORD] [AGE NEONATE] [5/7/2018 3:24 PM]	amoxicillin 125 mg-potassium clavulanate 31.25 mg/5 mL oral susp	ANTIBIOTICS	PENICILLIN ANTIBIOTICS	Aminopenicillin Antibiotic - Beta-lactamase Inhibitor Combinations	amoxicillin/potassium clav	239684	125-31.25 mg/5 mL	Suspension for Reconstitution	Oral
212911	AMOXICILLIN-POT CLAVULANATE 125-31.25 MG/5 ML ORAL SUSR [COMPILED RECORD] [AGE PEDIATRIC >40 KG] [5/7/2018 3:26 PM]	amoxicillin 125 mg-potassium clavulanate 31.25 mg/5 mL oral susp	ANTIBIOTICS	PENICILLIN ANTIBIOTICS	Aminopenicillin Antibiotic - Beta-lactamase Inhibitor Combinations	amoxicillin/potassium clav	239684	125-31.25 mg/5 mL	Suspension for Reconstitution	Oral
186687	AMOXICILLIN-POT CLAVULANATE 125-31.25 MG/5 ML ORAL SUSR [COMPILED RECORD] [AGE PEDIATRIC] [5/7/2018 3:23 PM]	amoxicillin 125 mg-potassium clavulanate 31.25 mg/5 mL oral susp	ANTIBIOTICS	PENICILLIN ANTIBIOTICS	Aminopenicillin Antibiotic - Beta-lactamase Inhibitor Combinations	amoxicillin/potassium clav	239684	125-31.25 mg/5 mL	Suspension for Reconstitution	Oral
154110	AUGMENTIN 125 MG/5 ML ORAL SUSR	amoxicillin 125 mg-potassium clavulanate 31.25 mg/5 mL oral susp	ANTIBIOTICS	PENICILLIN ANTIBIOTICS		amoxicillin/potassium clav	239684	125 mg/5 mL	Suspension for Reconstitution	Oral
14476	AUGMENTIN 125-31.25 MG/5 ML ORAL SUSR	amoxicillin 125 mg-potassium clavulanate 31.25 mg/5 mL oral susp	ANTIBIOTICS	PENICILLIN ANTIBIOTICS	Aminopenicillin Antibiotic - Beta-lactamase Inhibitor Combinations	amoxicillin/potassium clav	239684	125-31.25 mg/5 mL	Suspension for Reconstitution	Oral
151265	AUGMENTIN ORAL SUSR	amoxicillin 125 mg-potassium clavulanate 31.25 mg/5 mL oral susp	ANTIBIOTICS	PENICILLIN ANTIBIOTICS		amoxicillin/potassium clav	239684		Suspension for Reconstitution	Oral
25245	AMOXICILLIN 200 MG/5 ML ORAL SUSR	amoxicillin 200 mg/5 mL oral suspension	ANTIBIOTICS	PENICILLIN ANTIBIOTICS	Aminopenicillin Antibiotic	amoxicillin	203900	200 mg/5 mL	Suspension for Reconstitution	Oral
210316	AMOXICILLIN 200 MG/5 ML ORAL SUSR [COMPILED RECORD] [AGE ADULT] [5/7/2018 3:25 PM]	amoxicillin 200 mg/5 mL oral suspension	ANTIBIOTICS	PENICILLIN ANTIBIOTICS	Aminopenicillin Antibiotic	amoxicillin	203900	200 mg/5 mL	Suspension for Reconstitution	Oral
210335	AMOXICILLIN 200 MG/5 ML ORAL SUSR [COMPILED RECORD] [AGE NEONATE] [5/7/2018 3:25 PM]	amoxicillin 200 mg/5 mL oral suspension	ANTIBIOTICS	PENICILLIN ANTIBIOTICS	Aminopenicillin Antibiotic	amoxicillin	203900	200 mg/5 mL	Suspension for Reconstitution	Oral
210318	AMOXICILLIN 200 MG/5 ML ORAL SUSR [COMPILED RECORD] [AGE PEDIATRIC >40 KG] [5/7/2018 3:25 PM]	amoxicillin 200 mg/5 mL oral suspension	ANTIBIOTICS	PENICILLIN ANTIBIOTICS	Aminopenicillin Antibiotic	amoxicillin	203900	200 mg/5 mL	Suspension for Reconstitution	Oral
210317	AMOXICILLIN 200 MG/5 ML ORAL SUSR [COMPILED RECORD] [AGE PEDIATRIC] [5/7/2018 3:25 PM]	amoxicillin 200 mg/5 mL oral suspension	ANTIBIOTICS	PENICILLIN ANTIBIOTICS	Aminopenicillin Antibiotic	amoxicillin	203900	200 mg/5 mL	Suspension for Reconstitution	Oral
25279	AMOXIL 200 MG/5 ML ORAL SUSR	amoxicillin 200 mg/5 mL oral suspension	ANTIBIOTICS	PENICILLIN ANTIBIOTICS	Aminopenicillin Antibiotic	amoxicillin	203900	200 mg/5 mL	Suspension for Reconstitution	Oral
33225	AMOXICILLIN-POT CLAVULANATE 200-28.5 MG ORAL CHEW	amoxicillin 200 mg-potassium clavulanate 28.5 mg chewable tablet	ANTIBIOTICS	PENICILLIN ANTIBIOTICS	Aminopenicillin Antibiotic - Beta-lactamase Inhibitor Combinations	amoxicillin/potassium clav	178491	200-28.5 mg	Tablet, Chewable	Oral
17278	AUGMENTIN 200-28.5 MG ORAL CHEW	amoxicillin 200 mg-potassium clavulanate 28.5 mg chewable tablet	ANTIBIOTICS	PENICILLIN ANTIBIOTICS	Aminopenicillin Antibiotic - Beta-lactamase Inhibitor Combinations	amoxicillin/potassium clav	178491	200-28.5 mg	Tablet, Chewable	Oral
41060	AMOCLAN 200-28.5 MG/5 ML ORAL SUSR	amoxicillin 200 mg-potassium clavulanate 28.5 mg/5 mL oral suspension	ANTIBIOTICS	PENICILLIN ANTIBIOTICS		amoxicillin/potassium clav	208138	200-28.5 mg/5 mL	Suspension for Reconstitution	Oral
168061	AMOX TR-POTASSIUM CLAVULANATE 200-28.5 MG/5 ML ORAL SUSR	amoxicillin 200 mg-potassium clavulanate 28.5 mg/5 mL oral suspension	ANTIBIOTICS	PENICILLIN ANTIBIOTICS		amoxicillin/potassium clav	208138	200-28.5 mg/5 mL	Suspension for Reconstitution	Oral
33229	AMOXICILLIN-POT CLAVULANATE 200-28.5 MG/5 ML ORAL SUSR	amoxicillin 200 mg-potassium clavulanate 28.5 mg/5 mL oral suspension	ANTIBIOTICS	PENICILLIN ANTIBIOTICS	Aminopenicillin Antibiotic - Beta-lactamase Inhibitor Combinations	amoxicillin/potassium clav	208138	200-28.5 mg/5 mL	Suspension for Reconstitution	Oral
211318	AMOXICILLIN-POT CLAVULANATE 200-28.5 MG/5 ML ORAL SUSR [COMPILED RECORD] [AGE ADULT] [5/7/2018 3:25 PM]	amoxicillin 200 mg-potassium clavulanate 28.5 mg/5 mL oral suspension	ANTIBIOTICS	PENICILLIN ANTIBIOTICS	Aminopenicillin Antibiotic - Beta-lactamase Inhibitor Combinations	amoxicillin/potassium clav	208138	200-28.5 mg/5 mL	Suspension for Reconstitution	Oral
211319	AMOXICILLIN-POT CLAVULANATE 200-28.5 MG/5 ML ORAL SUSR [COMPILED RECORD] [AGE NEONATE] [5/7/2018 3:25 PM]	amoxicillin 200 mg-potassium clavulanate 28.5 mg/5 mL oral suspension	ANTIBIOTICS	PENICILLIN ANTIBIOTICS	Aminopenicillin Antibiotic - Beta-lactamase Inhibitor Combinations	amoxicillin/potassium clav	208138	200-28.5 mg/5 mL	Suspension for Reconstitution	Oral
211321	AMOXICILLIN-POT CLAVULANATE 200-28.5 MG/5 ML ORAL SUSR [COMPILED RECORD] [AGE PEDIATRIC >40 KG] [5/7/2018 3:25 PM]	amoxicillin 200 mg-potassium clavulanate 28.5 mg/5 mL oral suspension	ANTIBIOTICS	PENICILLIN ANTIBIOTICS	Aminopenicillin Antibiotic - Beta-lactamase Inhibitor Combinations	amoxicillin/potassium clav	208138	200-28.5 mg/5 mL	Suspension for Reconstitution	Oral
211320	AMOXICILLIN-POT CLAVULANATE 200-28.5 MG/5 ML ORAL SUSR [COMPILED RECORD] [AGE PEDIATRIC] [5/7/2018 3:25 PM]	amoxicillin 200 mg-potassium clavulanate 28.5 mg/5 mL oral suspension	ANTIBIOTICS	PENICILLIN ANTIBIOTICS	Aminopenicillin Antibiotic - Beta-lactamase Inhibitor Combinations	amoxicillin/potassium clav	208138	200-28.5 mg/5 mL	Suspension for Reconstitution	Oral
17276	AUGMENTIN 200-28.5 MG/5 ML ORAL SUSR	amoxicillin 200 mg-potassium clavulanate 28.5 mg/5 mL oral suspension	ANTIBIOTICS	PENICILLIN ANTIBIOTICS	Aminopenicillin Antibiotic - Beta-lactamase Inhibitor Combinations	amoxicillin/potassium clav	208138	200-28.5 mg/5 mL	Suspension for Reconstitution	Oral
153978	A-CILLIN 250 MG ORAL CAP	amoxicillin 250 mg capsule	ANTIBIOTICS	PENICILLIN ANTIBIOTICS	Aminopenicillin Antibiotic	amoxicillin	265081	250 mg	Capsule	Oral
450	AMOXICILLIN 250 MG ORAL CAP	amoxicillin 250 mg capsule	ANTIBIOTICS	PENICILLIN ANTIBIOTICS	Aminopenicillin Antibiotic	amoxicillin	265081	250 mg	Capsule	Oral
87164	AMOXIL 250 MG ORAL CAP	amoxicillin 250 mg capsule	ANTIBIOTICS	PENICILLIN ANTIBIOTICS	Aminopenicillin Antibiotic	amoxicillin	265081	250 mg	Capsule	Oral
153981	COLMOX 250 MG ORAL CAP	amoxicillin 250 mg capsule	ANTIBIOTICS	PENICILLIN ANTIBIOTICS	Aminopenicillin Antibiotic	amoxicillin	265081	250 mg	Capsule	Oral
153980	ENTAMOX 250 MG ORAL CAP	amoxicillin 250 mg capsule	ANTIBIOTICS	PENICILLIN ANTIBIOTICS	Aminopenicillin Antibiotic	amoxicillin	265081	250 mg	Capsule	Oral
153975	LAROTID 250 MG ORAL CAP	amoxicillin 250 mg capsule	ANTIBIOTICS	PENICILLIN ANTIBIOTICS	Aminopenicillin Antibiotic	amoxicillin	265081	250 mg	Capsule	Oral
153977	MOXILIN 250 MG ORAL CAP	amoxicillin 250 mg capsule	ANTIBIOTICS	PENICILLIN ANTIBIOTICS	Aminopenicillin Antibiotic	amoxicillin	265081	250 mg	Capsule	Oral
153974	POLYMOX 250 MG ORAL CAP	amoxicillin 250 mg capsule	ANTIBIOTICS	PENICILLIN ANTIBIOTICS	Aminopenicillin Antibiotic	amoxicillin	265081	250 mg	Capsule	Oral
146210	SENOX 250 MG ORAL CAP	amoxicillin 250 mg capsule	ANTIBIOTICS	PENICILLIN ANTIBIOTICS	Aminopenicillin Antibiotic	amoxicillin	265081	250 mg	Capsule	Oral
153976	SUMOX 250 MG ORAL CAP	amoxicillin 250 mg capsule	ANTIBIOTICS	PENICILLIN ANTIBIOTICS	Aminopenicillin Antibiotic	amoxicillin	265081	250 mg	Capsule	Oral
148330	THSC AMOXICILLIN 250 MG ORAL CAP	amoxicillin 250 mg capsule	ANTIBIOTICS	PENICILLIN ANTIBIOTICS		amoxicillin	265081	250 mg	Capsule	Oral
8188	TRIMOX 250 MG ORAL CAP	amoxicillin 250 mg capsule	ANTIBIOTICS	PENICILLIN ANTIBIOTICS	Aminopenicillin Antibiotic	amoxicillin	265081	250 mg	Capsule	Oral
153979	WELLAMOX 250 MG ORAL CAP	amoxicillin 250 mg capsule	ANTIBIOTICS	PENICILLIN ANTIBIOTICS	Aminopenicillin Antibiotic	amoxicillin	265081	250 mg	Capsule	Oral
148233	WYMOX 250 MG ORAL CAP	amoxicillin 250 mg capsule	ANTIBIOTICS	PENICILLIN ANTIBIOTICS	Aminopenicillin Antibiotic	amoxicillin	265081	250 mg	Capsule	Oral
452	AMOXICILLIN 250 MG ORAL CHEW	amoxicillin 250 mg chewable tablet	ANTIBIOTICS	PENICILLIN ANTIBIOTICS	Aminopenicillin Antibiotic	amoxicillin	215897	250 mg	tablet,chewable	Oral
459	AMOXIL 250 MG ORAL CHEW	amoxicillin 250 mg chewable tablet	ANTIBIOTICS	PENICILLIN ANTIBIOTICS	Aminopenicillin Antibiotic	amoxicillin	215897	250 mg	tablet,chewable	Oral
151105	TRIMOX 250 MG ORAL CHEW	amoxicillin 250 mg chewable tablet	ANTIBIOTICS	PENICILLIN ANTIBIOTICS	Aminopenicillin Antibiotic	amoxicillin	215897	250 mg	Tablet, Chewable	Oral
454	AMOXICILLIN 250 MG/5 ML ORAL SUSR	amoxicillin 250 mg/5 mL oral suspension	ANTIBIOTICS	PENICILLIN ANTIBIOTICS	Aminopenicillin Antibiotic	amoxicillin	231552	250 mg/5 mL	Suspension for Reconstitution	Oral
186681	AMOXICILLIN 250 MG/5 ML ORAL SUSR [COMPILED RECORD] [AGE ADULT] [5/7/2018 3:23 PM]	amoxicillin 250 mg/5 mL oral suspension	ANTIBIOTICS	PENICILLIN ANTIBIOTICS	Aminopenicillin Antibiotic	amoxicillin	231552	250 mg/5 mL	Suspension for Reconstitution	Oral
187528	AMOXICILLIN 250 MG/5 ML ORAL SUSR [COMPILED RECORD] [AGE NEONATE] [5/7/2018 3:24 PM]	amoxicillin 250 mg/5 mL oral suspension	ANTIBIOTICS	PENICILLIN ANTIBIOTICS	Aminopenicillin Antibiotic	amoxicillin	231552	250 mg/5 mL	Suspension for Reconstitution	Oral
212910	AMOXICILLIN 250 MG/5 ML ORAL SUSR [COMPILED RECORD] [AGE PEDIATRIC >40 KG] [5/7/2018 3:26 PM]	amoxicillin 250 mg/5 mL oral suspension	ANTIBIOTICS	PENICILLIN ANTIBIOTICS	Aminopenicillin Antibiotic	amoxicillin	231552	250 mg/5 mL	Suspension for Reconstitution	Oral
186683	AMOXICILLIN 250 MG/5 ML ORAL SUSR [COMPILED RECORD] [AGE PEDIATRIC] [5/7/2018 3:23 PM]	amoxicillin 250 mg/5 mL oral suspension	ANTIBIOTICS	PENICILLIN ANTIBIOTICS	Aminopenicillin Antibiotic	amoxicillin	231552	250 mg/5 mL	Suspension for Reconstitution	Oral
461	AMOXIL 250 MG/5 ML ORAL SUSR	amoxicillin 250 mg/5 mL oral suspension	ANTIBIOTICS	PENICILLIN ANTIBIOTICS	Aminopenicillin Antibiotic	amoxicillin	231552	250 mg/5 mL	Suspension for Reconstitution	Oral
153998	LAROTID 250 MG/5 ML ORAL SUSR	amoxicillin 250 mg/5 mL oral suspension	ANTIBIOTICS	PENICILLIN ANTIBIOTICS	Aminopenicillin Antibiotic	amoxicillin	231552	250 mg/5 mL	Suspension for Reconstitution	Oral
154001	MOX-I 250 250 MG/5 ML ORAL SUSR	amoxicillin 250 mg/5 mL oral suspension	ANTIBIOTICS	PENICILLIN ANTIBIOTICS	Aminopenicillin Antibiotic	amoxicillin	231552	250 mg/5 mL	Suspension for Reconstitution	Oral
154000	MOXILIN 250 MG/5 ML ORAL SUSR	amoxicillin 250 mg/5 mL oral suspension	ANTIBIOTICS	PENICILLIN ANTIBIOTICS	Aminopenicillin Antibiotic	amoxicillin	231552	250 mg/5 mL	Suspension for Reconstitution	Oral
153997	POLYMOX 250 MG/5 ML ORAL SUSR	amoxicillin 250 mg/5 mL oral suspension	ANTIBIOTICS	PENICILLIN ANTIBIOTICS	Aminopenicillin Antibiotic	amoxicillin	231552	250 mg/5 mL	Suspension for Reconstitution	Oral
153999	SUMOX 250 MG/5 ML ORAL SUSR	amoxicillin 250 mg/5 mL oral suspension	ANTIBIOTICS	PENICILLIN ANTIBIOTICS	Aminopenicillin Antibiotic	amoxicillin	231552	250 mg/5 mL	Suspension for Reconstitution	Oral
8191	TRIMOX 250 250 MG/5 ML ORAL SUSR	amoxicillin 250 mg/5 mL oral suspension	ANTIBIOTICS	PENICILLIN ANTIBIOTICS	Aminopenicillin Antibiotic	amoxicillin	231552	250 mg/5 mL	Suspension for Reconstitution	Oral
153995	TRIMOX 250 MG/5 ML ORAL SUSR	amoxicillin 250 mg/5 mL oral suspension	ANTIBIOTICS	PENICILLIN ANTIBIOTICS		amoxicillin	231552	250 mg/5 mL	Suspension for Reconstitution	Oral
142342	TRIMOX 250 MG/5 ML ORAL SUSR	amoxicillin 250 mg/5 mL oral suspension	ANTIBIOTICS	PENICILLIN ANTIBIOTICS	Aminopenicillin Antibiotic	amoxicillin	231552	250 mg/5 mL	Suspension for Reconstitution	Oral
153996	WYMOX 250 MG/5 ML ORAL SUSR	amoxicillin 250 mg/5 mL oral suspension	ANTIBIOTICS	PENICILLIN ANTIBIOTICS		amoxicillin	231552	250 mg/5 mL	Suspension for Reconstitution	Oral
140950	WYMOX 250 MG/5 ML ORAL SUSR	amoxicillin 250 mg/5 mL oral suspension	ANTIBIOTICS	PENICILLIN ANTIBIOTICS	Aminopenicillin Antibiotic	amoxicillin	231552	250 mg/5 mL	Suspension for Reconstitution	Oral
22992	AMOXICILLIN-POT CLAVULANATE 250-125 MG ORAL TAB	amoxicillin 250 mg-potassium clavulanate 125 mg tablet	ANTIBIOTICS	PENICILLIN ANTIBIOTICS	Aminopenicillin Antibiotic - Beta-lactamase Inhibitor Combinations	amoxicillin/potassium clav	196670	250-125 mg	Tablet	Oral
154106	AUGMENTIN 250 MG ORAL TAB	amoxicillin 250 mg-potassium clavulanate 125 mg tablet	ANTIBIOTICS	PENICILLIN ANTIBIOTICS		amoxicillin/potassium clav	196670	250 mg	Tablet	Oral
14478	AUGMENTIN 250-125 MG ORAL TAB	amoxicillin 250 mg-potassium clavulanate 125 mg tablet	ANTIBIOTICS	PENICILLIN ANTIBIOTICS	Aminopenicillin Antibiotic - Beta-lactamase Inhibitor Combinations	amoxicillin/potassium clav	196670	250-125 mg	Tablet	Oral
9080	AMOXICILLIN-POT CLAVULANATE 250-62.5 MG/5 ML ORAL SUSR	amoxicillin 250 mg-potassium clavulanate 62.5 mg/5 mL oral suspension	ANTIBIOTICS	PENICILLIN ANTIBIOTICS	Aminopenicillin Antibiotic - Beta-lactamase Inhibitor Combinations	amoxicillin/potassium clav	177514	250-62.5 mg/5 mL	Suspension for Reconstitution	Oral
186689	AMOXICILLIN-POT CLAVULANATE 250-62.5 MG/5 ML ORAL SUSR [COMPILED RECORD] [AGE ADULT] [5/7/2018 3:23 PM]	amoxicillin 250 mg-potassium clavulanate 62.5 mg/5 mL oral suspension	ANTIBIOTICS	PENICILLIN ANTIBIOTICS	Aminopenicillin Antibiotic - Beta-lactamase Inhibitor Combinations	amoxicillin/potassium clav	177514	250-62.5 mg/5 mL	Suspension for Reconstitution	Oral
187532	AMOXICILLIN-POT CLAVULANATE 250-62.5 MG/5 ML ORAL SUSR [COMPILED RECORD] [AGE NEONATE] [5/7/2018 3:24 PM]	amoxicillin 250 mg-potassium clavulanate 62.5 mg/5 mL oral suspension	ANTIBIOTICS	PENICILLIN ANTIBIOTICS	Aminopenicillin Antibiotic - Beta-lactamase Inhibitor Combinations	amoxicillin/potassium clav	177514	250-62.5 mg/5 mL	Suspension for Reconstitution	Oral
212912	AMOXICILLIN-POT CLAVULANATE 250-62.5 MG/5 ML ORAL SUSR [COMPILED RECORD] [AGE PEDIATRIC >40 KG] [5/7/2018 3:26 PM]	amoxicillin 250 mg-potassium clavulanate 62.5 mg/5 mL oral suspension	ANTIBIOTICS	PENICILLIN ANTIBIOTICS	Aminopenicillin Antibiotic - Beta-lactamase Inhibitor Combinations	amoxicillin/potassium clav	177514	250-62.5 mg/5 mL	Suspension for Reconstitution	Oral
186691	AMOXICILLIN-POT CLAVULANATE 250-62.5 MG/5 ML ORAL SUSR [COMPILED RECORD] [AGE PEDIATRIC] [5/7/2018 3:23 PM]	amoxicillin 250 mg-potassium clavulanate 62.5 mg/5 mL oral suspension	ANTIBIOTICS	PENICILLIN ANTIBIOTICS	Aminopenicillin Antibiotic - Beta-lactamase Inhibitor Combinations	amoxicillin/potassium clav	177514	250-62.5 mg/5 mL	Suspension for Reconstitution	Oral
154111	AUGMENTIN 250 MG/5 ML ORAL SUSR	amoxicillin 250 mg-potassium clavulanate 62.5 mg/5 mL oral suspension	ANTIBIOTICS	PENICILLIN ANTIBIOTICS		amoxicillin/potassium clav	177514	250 mg/5 mL	Suspension for Reconstitution	Oral
14477	AUGMENTIN 250-62.5 MG/5 ML ORAL SUSR	amoxicillin 250 mg-potassium clavulanate 62.5 mg/5 mL oral suspension	ANTIBIOTICS	PENICILLIN ANTIBIOTICS	Aminopenicillin Antibiotic - Beta-lactamase Inhibitor Combinations	amoxicillin/potassium clav	177514	250-62.5 mg/5 mL	Suspension for Reconstitution	Oral
25244	AMOXICILLIN 400 MG ORAL CHEW	amoxicillin 400 mg chewable tablet	ANTIBIOTICS	PENICILLIN ANTIBIOTICS	Aminopenicillin Antibiotic	amoxicillin	202187	400 mg	Tablet, Chewable	Oral
25278	AMOXIL 400 MG ORAL CHEW	amoxicillin 400 mg chewable tablet	ANTIBIOTICS	PENICILLIN ANTIBIOTICS	Aminopenicillin Antibiotic	amoxicillin	202187	400 mg	Tablet, Chewable	Oral
25246	AMOXICILLIN 400 MG/5 ML ORAL SUSR	amoxicillin 400 mg/5 mL oral suspension	ANTIBIOTICS	PENICILLIN ANTIBIOTICS	Aminopenicillin Antibiotic	amoxicillin	268912	400 mg/5 mL	Suspension for Reconstitution	Oral
25280	AMOXIL 400 MG/5 ML ORAL SUSR	amoxicillin 400 mg/5 mL oral suspension	ANTIBIOTICS	PENICILLIN ANTIBIOTICS	Aminopenicillin Antibiotic	amoxicillin	268912	400 mg/5 mL	Suspension for Reconstitution	Oral
33226	AMOXICILLIN-POT CLAVULANATE 400-57 MG ORAL CHEW	amoxicillin 400 mg-potassium clavulanate 57 mg chewable tablet	ANTIBIOTICS	PENICILLIN ANTIBIOTICS	Aminopenicillin Antibiotic - Beta-lactamase Inhibitor Combinations	amoxicillin/potassium clav	251090	400-57 mg	Tablet, Chewable	Oral
166620	AUGMENTIN 400 MG ORAL CHEW	amoxicillin 400 mg-potassium clavulanate 57 mg chewable tablet	ANTIBIOTICS	PENICILLIN ANTIBIOTICS		amoxicillin/potassium clav	251090	400 mg	Tablet, Chewable	Oral
17279	AUGMENTIN 400-57 MG ORAL CHEW	amoxicillin 400 mg-potassium clavulanate 57 mg chewable tablet	ANTIBIOTICS	PENICILLIN ANTIBIOTICS	Aminopenicillin Antibiotic - Beta-lactamase Inhibitor Combinations	amoxicillin/potassium clav	251090	400-57 mg	Tablet, Chewable	Oral
41061	AMOCLAN 400-57 MG/5 ML ORAL SUSR	amoxicillin 400 mg-potassium clavulanate 57 mg/5 mL oral suspension	ANTIBIOTICS	PENICILLIN ANTIBIOTICS		amoxicillin/potassium clav	214718	400-57 mg/5 mL	Suspension for Reconstitution	Oral
168060	AMOX TR-POTASSIUM CLAVULANATE 400-57 MG/5 ML ORAL SUSR	amoxicillin 400 mg-potassium clavulanate 57 mg/5 mL oral suspension	ANTIBIOTICS	PENICILLIN ANTIBIOTICS		amoxicillin/potassium clav	214718	400-57 mg/5 mL	Suspension for Reconstitution	Oral
33230	AMOXICILLIN-POT CLAVULANATE 400-57 MG/5 ML ORAL SUSR	amoxicillin 400 mg-potassium clavulanate 57 mg/5 mL oral suspension	ANTIBIOTICS	PENICILLIN ANTIBIOTICS	Aminopenicillin Antibiotic - Beta-lactamase Inhibitor Combinations	amoxicillin/potassium clav	214718	400-57 mg/5 mL	Suspension for Reconstitution	Oral
186693	AMOXICILLIN-POT CLAVULANATE 400-57 MG/5 ML ORAL SUSR [COMPILED RECORD] [AGE ADULT] [5/7/2018 3:23 PM]	amoxicillin 400 mg-potassium clavulanate 57 mg/5 mL oral suspension	ANTIBIOTICS	PENICILLIN ANTIBIOTICS	Aminopenicillin Antibiotic - Beta-lactamase Inhibitor Combinations	amoxicillin/potassium clav	214718	400-57 mg/5 mL	Suspension for Reconstitution	Oral
187534	AMOXICILLIN-POT CLAVULANATE 400-57 MG/5 ML ORAL SUSR [COMPILED RECORD] [AGE NEONATE] [5/7/2018 3:24 PM]	amoxicillin 400 mg-potassium clavulanate 57 mg/5 mL oral suspension	ANTIBIOTICS	PENICILLIN ANTIBIOTICS	Aminopenicillin Antibiotic - Beta-lactamase Inhibitor Combinations	amoxicillin/potassium clav	214718	400-57 mg/5 mL	Suspension for Reconstitution	Oral
212913	AMOXICILLIN-POT CLAVULANATE 400-57 MG/5 ML ORAL SUSR [COMPILED RECORD] [AGE PEDIATRIC >40 KG] [5/7/2018 3:26 PM]	amoxicillin 400 mg-potassium clavulanate 57 mg/5 mL oral suspension	ANTIBIOTICS	PENICILLIN ANTIBIOTICS	Aminopenicillin Antibiotic - Beta-lactamase Inhibitor Combinations	amoxicillin/potassium clav	214718	400-57 mg/5 mL	Suspension for Reconstitution	Oral
186695	AMOXICILLIN-POT CLAVULANATE 400-57 MG/5 ML ORAL SUSR [COMPILED RECORD] [AGE PEDIATRIC] [5/7/2018 3:23 PM]	amoxicillin 400 mg-potassium clavulanate 57 mg/5 mL oral suspension	ANTIBIOTICS	PENICILLIN ANTIBIOTICS	Aminopenicillin Antibiotic - Beta-lactamase Inhibitor Combinations	amoxicillin/potassium clav	214718	400-57 mg/5 mL	Suspension for Reconstitution	Oral
166845	AUGMENTIN 400 MG/5 ML ORAL SUSR	amoxicillin 400 mg-potassium clavulanate 57 mg/5 mL oral suspension	ANTIBIOTICS	PENICILLIN ANTIBIOTICS		amoxicillin/potassium clav	214718	400 mg/5 mL	Suspension for Reconstitution	Oral
17277	AUGMENTIN 400-57 MG/5 ML ORAL SUSR	amoxicillin 400 mg-potassium clavulanate 57 mg/5 mL oral suspension	ANTIBIOTICS	PENICILLIN ANTIBIOTICS	Aminopenicillin Antibiotic - Beta-lactamase Inhibitor Combinations	amoxicillin/potassium clav	214718	400-57 mg/5 mL	Suspension for Reconstitution	Oral
153985	A-CILLIN 500 MG ORAL CAP	amoxicillin 500 mg capsule	ANTIBIOTICS	PENICILLIN ANTIBIOTICS	Aminopenicillin Antibiotic	amoxicillin	152729	500 mg	Capsule	Oral
451	AMOXICILLIN 500 MG ORAL CAP	amoxicillin 500 mg capsule	ANTIBIOTICS	PENICILLIN ANTIBIOTICS	Aminopenicillin Antibiotic	amoxicillin	152729	500 mg	Capsule	Oral
457	AMOXIL 500 MG ORAL CAP	amoxicillin 500 mg capsule	ANTIBIOTICS	PENICILLIN ANTIBIOTICS	Aminopenicillin Antibiotic	amoxicillin	152729	500 mg	Capsule	Oral
153987	COLMOX 500 MG ORAL CAP	amoxicillin 500 mg capsule	ANTIBIOTICS	PENICILLIN ANTIBIOTICS	Aminopenicillin Antibiotic	amoxicillin	152729	500 mg	Capsule	Oral
153983	LAROTID 500 MG ORAL CAP	amoxicillin 500 mg capsule	ANTIBIOTICS	PENICILLIN ANTIBIOTICS	Aminopenicillin Antibiotic	amoxicillin	152729	500 mg	Capsule	Oral
153984	MOXILIN 500 MG ORAL CAP	amoxicillin 500 mg capsule	ANTIBIOTICS	PENICILLIN ANTIBIOTICS	Aminopenicillin Antibiotic	amoxicillin	152729	500 mg	Capsule	Oral
153982	POLYMOX 500 MG ORAL CAP	amoxicillin 500 mg capsule	ANTIBIOTICS	PENICILLIN ANTIBIOTICS	Aminopenicillin Antibiotic	amoxicillin	152729	500 mg	Capsule	Oral
152500	THSC AMOXICILLIN 500 MG ORAL CAP	amoxicillin 500 mg capsule	ANTIBIOTICS	PENICILLIN ANTIBIOTICS		amoxicillin	152729	500 mg	Capsule	Oral
8189	TRIMOX 500 MG ORAL CAP	amoxicillin 500 mg capsule	ANTIBIOTICS	PENICILLIN ANTIBIOTICS	Aminopenicillin Antibiotic	amoxicillin	152729	500 mg	Capsule	Oral
153986	WELLAMOX 500 MG ORAL CAP	amoxicillin 500 mg capsule	ANTIBIOTICS	PENICILLIN ANTIBIOTICS	Aminopenicillin Antibiotic	amoxicillin	152729	500 mg	Capsule	Oral
149494	WYMOX 500 MG ORAL CAP	amoxicillin 500 mg capsule	ANTIBIOTICS	PENICILLIN ANTIBIOTICS	Aminopenicillin Antibiotic	amoxicillin	152729	500 mg	Capsule	Oral
17456	AMOXICILLIN 500 MG ORAL TAB	amoxicillin 500 mg tablet	ANTIBIOTICS	PENICILLIN ANTIBIOTICS	Aminopenicillin Antibiotic	amoxicillin	208741	500 mg	Tablet	Oral
23463	AMOXIL 500 MG ORAL TAB	amoxicillin 500 mg tablet	ANTIBIOTICS	PENICILLIN ANTIBIOTICS	Aminopenicillin Antibiotic	amoxicillin	208741	500 mg	Tablet	Oral
22299	AMOXICIL-CLARITHROMY-LANSOPRAZ 500-500-30 MG ORAL CMPK	amoxicillin 500 mg-clarithromycin 500 mg-lansoprazole 30 mg combo pack	GASTROINTESTINAL	ANTI-ULCER-H.PYLORI AGENTS	Peptic Ulcer-Treatment H. Pylori-Proton Pump Inhibitor and Antibiotics	lansoprazole/amoxiciln/clarith	470964	500-500-30 mg	Combo Pack	Oral
153063	AMOXICIL-CLARITHROMY-LANSOPRAZ ORAL CMPK	amoxicillin 500 mg-clarithromycin 500 mg-lansoprazole 30 mg combo pack	GASTROINTESTINAL	ANTI-ULCER-H.PYLORI AGENTS		lansoprazole/amoxiciln/clarith	470964		Combo Pack	Oral
22316	PREVPAC 500-500-30 MG ORAL CMPK	amoxicillin 500 mg-clarithromycin 500 mg-lansoprazole 30 mg combo pack	GASTROINTESTINAL	ANTI-ULCER-H.PYLORI AGENTS	Peptic Ulcer-Treatment H. Pylori-Proton Pump Inhibitor and Antibiotics	lansoprazole/amoxiciln/clarith	470964	500-500-30 mg	Combo Pack	Oral
168075	AMOX TR-POTASSIUM CLAVULANATE 500-125 MG ORAL TAB	amoxicillin 500 mg-potassium clavulanate 125 mg tablet	ANTIBIOTICS	PENICILLIN ANTIBIOTICS		amoxicillin/potassium clav	297410	500-125 mg	Tablet	Oral
33227	AMOXICILLIN-POT CLAVULANATE 500-125 MG ORAL TAB	amoxicillin 500 mg-potassium clavulanate 125 mg tablet	ANTIBIOTICS	PENICILLIN ANTIBIOTICS	Aminopenicillin Antibiotic - Beta-lactamase Inhibitor Combinations	amoxicillin/potassium clav	297410	500-125 mg	Tablet	Oral
154107	AUGMENTIN 500 MG ORAL TAB	amoxicillin 500 mg-potassium clavulanate 125 mg tablet	ANTIBIOTICS	PENICILLIN ANTIBIOTICS		amoxicillin/potassium clav	297410	500 mg	Tablet	Oral
14479	AUGMENTIN 500-125 MG ORAL TAB	amoxicillin 500 mg-potassium clavulanate 125 mg tablet	ANTIBIOTICS	PENICILLIN ANTIBIOTICS	Aminopenicillin Antibiotic - Beta-lactamase Inhibitor Combinations	amoxicillin/potassium clav	297410	500-125 mg	Tablet	Oral
143758	AUGMENTIN ORAL TAB	amoxicillin 500 mg-potassium clavulanate 125 mg tablet	ANTIBIOTICS	PENICILLIN ANTIBIOTICS		amoxicillin/potassium clav	297410		Tablet	Oral
173156	AMOCLAN 600-42.9 MG/5 ML ORAL SUSR	amoxicillin 600 mg-potassium clavulanate 42.9 mg/5 mL oral suspension	ANTIBIOTICS	PENICILLIN ANTIBIOTICS		amoxicillin/potassium clav	177124	600-42.9 mg/5 mL	Suspension for Reconstitution	Oral
31177	AMOXICILLIN-POT CLAVULANATE 600-42.9 MG/5 ML ORAL SUSR	amoxicillin 600 mg-potassium clavulanate 42.9 mg/5 mL oral suspension	ANTIBIOTICS	PENICILLIN ANTIBIOTICS	Aminopenicillin Antibiotic - Beta-lactamase Inhibitor Combinations	amoxicillin/potassium clav	177124	600-42.9 mg/5 mL	Suspension for Reconstitution	Oral
186697	AMOXICILLIN-POT CLAVULANATE 600-42.9 MG/5 ML ORAL SUSR [COMPILED RECORD] [AGE ADULT] [5/9/2018 12:30 PM]	amoxicillin 600 mg-potassium clavulanate 42.9 mg/5 mL oral suspension	ANTIBIOTICS	PENICILLIN ANTIBIOTICS	Aminopenicillin Antibiotic - Beta-lactamase Inhibitor Combinations	amoxicillin/potassium clav	177124	600-42.9 mg/5 mL	Suspension for Reconstitution	Oral
187536	AMOXICILLIN-POT CLAVULANATE 600-42.9 MG/5 ML ORAL SUSR [COMPILED RECORD] [AGE NEONATE] [5/9/2018 12:30 PM]	amoxicillin 600 mg-potassium clavulanate 42.9 mg/5 mL oral suspension	ANTIBIOTICS	PENICILLIN ANTIBIOTICS	Aminopenicillin Antibiotic - Beta-lactamase Inhibitor Combinations	amoxicillin/potassium clav	177124	600-42.9 mg/5 mL	Suspension for Reconstitution	Oral
212914	AMOXICILLIN-POT CLAVULANATE 600-42.9 MG/5 ML ORAL SUSR [COMPILED RECORD] [AGE PEDIATRIC >40 KG] [5/9/2018 12:30 PM]	amoxicillin 600 mg-potassium clavulanate 42.9 mg/5 mL oral suspension	ANTIBIOTICS	PENICILLIN ANTIBIOTICS	Aminopenicillin Antibiotic - Beta-lactamase Inhibitor Combinations	amoxicillin/potassium clav	177124	600-42.9 mg/5 mL	Suspension for Reconstitution	Oral
186699	AMOXICILLIN-POT CLAVULANATE 600-42.9 MG/5 ML ORAL SUSR [COMPILED RECORD] [AGE PEDIATRIC] [5/9/2018 12:30 PM]	amoxicillin 600 mg-potassium clavulanate 42.9 mg/5 mL oral suspension	ANTIBIOTICS	PENICILLIN ANTIBIOTICS	Aminopenicillin Antibiotic - Beta-lactamase Inhibitor Combinations	amoxicillin/potassium clav	177124	600-42.9 mg/5 mL	Suspension for Reconstitution	Oral
31317	AUGMENTIN ES-600 600-42.9 MG/5 ML ORAL SUSR	amoxicillin 600 mg-potassium clavulanate 42.9 mg/5 mL oral suspension	ANTIBIOTICS	PENICILLIN ANTIBIOTICS	Aminopenicillin Antibiotic - Beta-lactamase Inhibitor Combinations	amoxicillin/potassium clav	177124	600-42.9 mg/5 mL	Suspension for Reconstitution	Oral
23458	AMOXICILLIN 875 MG ORAL TAB	amoxicillin 875 mg tablet	ANTIBIOTICS	PENICILLIN ANTIBIOTICS	Aminopenicillin Antibiotic	amoxicillin	222079	875 mg	Tablet	Oral
23464	AMOXIL 875 MG ORAL TAB	amoxicillin 875 mg tablet	ANTIBIOTICS	PENICILLIN ANTIBIOTICS	Aminopenicillin Antibiotic	amoxicillin	222079	875 mg	Tablet	Oral
33228	AMOXICILLIN-POT CLAVULANATE 875-125 MG ORAL TAB	amoxicillin 875 mg-potassium clavulanate 125 mg tablet	ANTIBIOTICS	PENICILLIN ANTIBIOTICS	Aminopenicillin Antibiotic - Beta-lactamase Inhibitor Combinations	amoxicillin/potassium clav	296359	875-125 mg	Tablet	Oral
153748	AUGMENTIN 875 MG ORAL TAB	amoxicillin 875 mg-potassium clavulanate 125 mg tablet	ANTIBIOTICS	PENICILLIN ANTIBIOTICS		amoxicillin/potassium clav	296359	875 mg	Tablet	Oral
16390	AUGMENTIN 875-125 MG ORAL TAB	amoxicillin 875 mg-potassium clavulanate 125 mg tablet	ANTIBIOTICS	PENICILLIN ANTIBIOTICS	Aminopenicillin Antibiotic - Beta-lactamase Inhibitor Combinations	amoxicillin/potassium clav	296359	875-125 mg	Tablet	Oral
175238	AMOXICILLIN 775 MG ORAL TM24	amoxicillin ER 775 mg tablet,extended release 24hr mphase	ANTIBIOTICS	PENICILLIN ANTIBIOTICS	Aminopenicillin Antibiotic	amoxicillin	554141	775 mg	Tab, Multiphasic Release 24 hr	Oral
176269	MOXATAG 775 MG ORAL TM24	amoxicillin ER 775 mg tablet,extended release 24hr mphase	ANTIBIOTICS	PENICILLIN ANTIBIOTICS	Aminopenicillin Antibiotic	amoxicillin	554141	775 mg	Tab, Multiphasic Release 24 hr	Oral
116611	AMOXICILLIN ORAL	amoxicillin oral	ANTIBIOTICS	PENICILLIN ANTIBIOTICS	Aminopenicillin Antibiotic	amoxicillin	152729			Oral
116613	AMOXIL ORAL	amoxicillin oral	ANTIBIOTICS	PENICILLIN ANTIBIOTICS	Aminopenicillin Antibiotic	amoxicillin	152729			Oral
176994	MOXATAG ORAL	amoxicillin oral	ANTIBIOTICS	PENICILLIN ANTIBIOTICS	Aminopenicillin Antibiotic	amoxicillin	554141			Oral
138588	TRIMOX 125 PO	amoxicillin oral	ANTIBIOTICS	PENICILLIN ANTIBIOTICS	Aminopenicillin Antibiotic	amoxicillin	260954			Oral
138589	TRIMOX 250 PO	amoxicillin oral	ANTIBIOTICS	PENICILLIN ANTIBIOTICS	Aminopenicillin Antibiotic	amoxicillin	231552			Oral
138590	TRIMOX ORAL	amoxicillin oral	ANTIBIOTICS	PENICILLIN ANTIBIOTICS	Aminopenicillin Antibiotic	amoxicillin	152729			Oral
182811	AMOXICIL-CLARITHROMY-LANSOPRAZ ORAL	amoxicillin-clarithromycin-lansoprazole oral	GASTROINTESTINAL	ANTI-ULCER-H.PYLORI AGENTS	Peptic Ulcer-Treatment H. Pylori-Proton Pump Inhibitor and Antibiotics	lansoprazole/amoxiciln/clarith	470964			Oral
116609	AMOXICILL-CLARITHRO-LANSOPRAZ PO	amoxicillin-clarithromycin-lansoprazole oral	GASTROINTESTINAL	ANTI-ULCER-H.PYLORI AGENTS	Peptic Ulcer-Treatment H. Pylori-Proton Pump Inhibitor and Antibiotics	lansoprazole/amoxiciln/clarith	470964			Oral
134062	PREVPAC ORAL	amoxicillin-clarithromycin-lansoprazole oral	GASTROINTESTINAL	ANTI-ULCER-H.PYLORI AGENTS	Peptic Ulcer-Treatment H. Pylori-Proton Pump Inhibitor and Antibiotics	lansoprazole/amoxiciln/clarith	470964			Oral
33862	AMOXICILLIN-POT CLAVULANATE 1,000-62.5 MG ORAL TB12	amoxicillin-potassium clavulanate 1,000 mg-62.5 mg tablet,ext.rel 12hr	ANTIBIOTICS	PENICILLIN ANTIBIOTICS	Aminopenicillin Antibiotic - Beta-lactamase Inhibitor Combinations	amoxicillin/potassium clav	446344	1,000-62.5 mg	tablet extended release 12 hr	Oral
33860	AUGMENTIN XR 1,000-62.5 MG ORAL TB12	amoxicillin-potassium clavulanate 1,000 mg-62.5 mg tablet,ext.rel 12hr	ANTIBIOTICS	PENICILLIN ANTIBIOTICS	Aminopenicillin Antibiotic - Beta-lactamase Inhibitor Combinations	amoxicillin/potassium clav	446344	1,000-62.5 mg	Tablet Sustained Release 12 hr	Oral
116606	AMOCLAN ORAL	amoxicillin-potassium clavulanate oral	ANTIBIOTICS	PENICILLIN ANTIBIOTICS		amoxicillin/potassium clav	177124			Oral
116612	AMOXICILLIN-POT CLAVULANATE ORAL	amoxicillin-potassium clavulanate oral	ANTIBIOTICS	PENICILLIN ANTIBIOTICS	Aminopenicillin Antibiotic - Beta-lactamase Inhibitor Combinations	amoxicillin/potassium clav	177124			Oral
117417	AUGMENTIN ES-600 ORAL	amoxicillin-potassium clavulanate oral	ANTIBIOTICS	PENICILLIN ANTIBIOTICS	Aminopenicillin Antibiotic - Beta-lactamase Inhibitor Combinations	amoxicillin/potassium clav	177124			Oral
117418	AUGMENTIN ORAL	amoxicillin-potassium clavulanate oral	ANTIBIOTICS	PENICILLIN ANTIBIOTICS	Aminopenicillin Antibiotic - Beta-lactamase Inhibitor Combinations	amoxicillin/potassium clav	177514			Oral
117419	AUGMENTIN XR ORAL	amoxicillin-potassium clavulanate oral	ANTIBIOTICS	PENICILLIN ANTIBIOTICS	Aminopenicillin Antibiotic - Beta-lactamase Inhibitor Combinations	amoxicillin/potassium clav	446344			Oral
173307	AMPICILLIN ANHYDROUS	ampicillin	ANTIBIOTICS	PENICILLIN ANTIBIOTICS	Aminopenicillin Antibiotic	ampicillin anhydrous	175995
154044	AMPICAP-S 125 MG/5 ML ORAL SUSR	ampicillin 125 mg/5 mL oral suspension	ANTIBIOTICS	PENICILLIN ANTIBIOTICS	Aminopenicillin Antibiotic	ampicillin trihydrate	216098	125 mg/5 mL	Suspension for Reconstitution	Oral
467	AMPICILLIN 125 MG/5 ML ORAL SUSR	ampicillin 125 mg/5 mL oral suspension	ANTIBIOTICS	PENICILLIN ANTIBIOTICS	Aminopenicillin Antibiotic	ampicillin trihydrate	216098	125 mg/5 mL	Suspension for Reconstitution	Oral
154046	AMPI-CO 125 MG/5 ML ORAL SUSR	ampicillin 125 mg/5 mL oral suspension	ANTIBIOTICS	PENICILLIN ANTIBIOTICS	Aminopenicillin Antibiotic	ampicillin trihydrate	216098	125 mg/5 mL	Suspension for Reconstitution	Oral
154045	AMPLIN 125 MG/5 ML ORAL SUSR	ampicillin 125 mg/5 mL oral suspension	ANTIBIOTICS	PENICILLIN ANTIBIOTICS	Aminopenicillin Antibiotic	ampicillin trihydrate	216098	125 mg/5 mL	Suspension for Reconstitution	Oral
154043	AMPLIN-125 125 MG/5 ML ORAL SUSR	ampicillin 125 mg/5 mL oral suspension	ANTIBIOTICS	PENICILLIN ANTIBIOTICS	Aminopenicillin Antibiotic	ampicillin trihydrate	216098	125 mg/5 mL	Suspension for Reconstitution	Oral
154047	CEN-AMP 125 MG/5 ML ORAL SUSR	ampicillin 125 mg/5 mL oral suspension	ANTIBIOTICS	PENICILLIN ANTIBIOTICS	Aminopenicillin Antibiotic	ampicillin trihydrate	216098	125 mg/5 mL	Suspension for Reconstitution	Oral
154048	D-CILLIN 125 MG/5 ML ORAL SUSR	ampicillin 125 mg/5 mL oral suspension	ANTIBIOTICS	PENICILLIN ANTIBIOTICS	Aminopenicillin Antibiotic	ampicillin trihydrate	216098	125 mg/5 mL	Suspension for Reconstitution	Oral
154049	MARCILLIN 125 MG/5 ML ORAL SUSR	ampicillin 125 mg/5 mL oral suspension	ANTIBIOTICS	PENICILLIN ANTIBIOTICS	Aminopenicillin Antibiotic	ampicillin trihydrate	216098	125 mg/5 mL	Suspension for Reconstitution	Oral
153264	OMNIPEN 125 MG/5 ML ORAL SUSR	ampicillin 125 mg/5 mL oral suspension	ANTIBIOTICS	PENICILLIN ANTIBIOTICS	Aminopenicillin Antibiotic	ampicillin trihydrate	216098	125 mg/5 mL	Suspension for Reconstitution	Oral
154040	OMNIPEN 125 MG/5 ML ORAL SUSR	ampicillin 125 mg/5 mL oral suspension	ANTIBIOTICS	PENICILLIN ANTIBIOTICS		ampicillin trihydrate	216098	125 mg/5 mL	Suspension for Reconstitution	Oral
154050	PFIZERPEN A 125 MG/5 ML ORAL SUSR	ampicillin 125 mg/5 mL oral suspension	ANTIBIOTICS	PENICILLIN ANTIBIOTICS	Aminopenicillin Antibiotic	ampicillin trihydrate	216098	125 mg/5 mL	Suspension for Reconstitution	Oral
154041	POLYCILLIN 125 MG/5 ML ORAL SUSR	ampicillin 125 mg/5 mL oral suspension	ANTIBIOTICS	PENICILLIN ANTIBIOTICS	Aminopenicillin Antibiotic	ampicillin trihydrate	216098	125 mg/5 mL	Suspension for Reconstitution	Oral
154038	PRINCIPEN 125 125 MG/5 ML ORAL SUSR	ampicillin 125 mg/5 mL oral suspension	ANTIBIOTICS	PENICILLIN ANTIBIOTICS	Aminopenicillin Antibiotic	ampicillin trihydrate	216098	125 mg/5 mL	Suspension for Reconstitution	Oral
6547	PRINCIPEN 125 MG/5 ML ORAL SUSR	ampicillin 125 mg/5 mL oral suspension	ANTIBIOTICS	PENICILLIN ANTIBIOTICS	Aminopenicillin Antibiotic	ampicillin trihydrate	216098	125 mg/5 mL	Suspension for Reconstitution	Oral
154039	SK-AMPICILLIN TRIHYDRATE 125 MG/5 ML ORAL SUSR	ampicillin 125 mg/5 mL oral suspension	ANTIBIOTICS	PENICILLIN ANTIBIOTICS	Aminopenicillin Antibiotic	ampicillin trihydrate	216098	125 mg/5 mL	Suspension for Reconstitution	Oral
154042	SUPEN 125 MG/5 ML ORAL SUSR	ampicillin 125 mg/5 mL oral suspension	ANTIBIOTICS	PENICILLIN ANTIBIOTICS	Aminopenicillin Antibiotic	ampicillin trihydrate	216098	125 mg/5 mL	Suspension for Reconstitution	Oral
140631	TOTACILLIN 125 MG/5 ML ORAL SUSR	ampicillin 125 mg/5 mL oral suspension	ANTIBIOTICS	PENICILLIN ANTIBIOTICS	Aminopenicillin Antibiotic	ampicillin trihydrate	216098	125 mg/5 mL	Suspension for Reconstitution	Oral
154051	WELLAMP 125 MG/5 ML ORAL SUSR	ampicillin 125 mg/5 mL oral suspension	ANTIBIOTICS	PENICILLIN ANTIBIOTICS	Aminopenicillin Antibiotic	ampicillin trihydrate	216098	125 mg/5 mL	Suspension for Reconstitution	Oral
154013	AMCAP 250 MG ORAL CAP	ampicillin 250 mg capsule	ANTIBIOTICS	PENICILLIN ANTIBIOTICS	Aminopenicillin Antibiotic	ampicillin trihydrate	268491	250 mg	Capsule	Oral
144966	AMFICOT 250 MG ORAL CAP	ampicillin 250 mg capsule	ANTIBIOTICS	PENICILLIN ANTIBIOTICS	Aminopenicillin Antibiotic	ampicillin trihydrate	268491	250 mg	Capsule	Oral
154007	AMPICAP-S 250 MG ORAL CAP	ampicillin 250 mg capsule	ANTIBIOTICS	PENICILLIN ANTIBIOTICS	Aminopenicillin Antibiotic	ampicillin trihydrate	268491	250 mg	Capsule	Oral
465	AMPICILLIN 250 MG ORAL CAP	ampicillin 250 mg capsule	ANTIBIOTICS	PENICILLIN ANTIBIOTICS	Aminopenicillin Antibiotic	ampicillin trihydrate	268491	250 mg	Capsule	Oral
168780	AMPICILLIN TRIHYDRATE 250 MG ORAL CAP	ampicillin 250 mg capsule	ANTIBIOTICS	PENICILLIN ANTIBIOTICS		ampicillin trihydrate	268491	250 mg	Capsule	Oral
154009	AMPI-CO 250 MG ORAL CAP	ampicillin 250 mg capsule	ANTIBIOTICS	PENICILLIN ANTIBIOTICS	Aminopenicillin Antibiotic	ampicillin trihydrate	268491	250 mg	Capsule	Oral
154008	AMPLIN 250 MG ORAL CAP	ampicillin 250 mg capsule	ANTIBIOTICS	PENICILLIN ANTIBIOTICS	Aminopenicillin Antibiotic	ampicillin trihydrate	268491	250 mg	Capsule	Oral
154006	AMPLIN-250 250 MG ORAL CAP	ampicillin 250 mg capsule	ANTIBIOTICS	PENICILLIN ANTIBIOTICS	Aminopenicillin Antibiotic	ampicillin trihydrate	268491	250 mg	Capsule	Oral
154011	CEN-AMP 250 MG ORAL CAP	ampicillin 250 mg capsule	ANTIBIOTICS	PENICILLIN ANTIBIOTICS	Aminopenicillin Antibiotic	ampicillin trihydrate	268491	250 mg	Capsule	Oral
154015	D-CILLIN 250 MG ORAL CAP	ampicillin 250 mg capsule	ANTIBIOTICS	PENICILLIN ANTIBIOTICS	Aminopenicillin Antibiotic	ampicillin trihydrate	268491	250 mg	Capsule	Oral
154021	J-CILLIN 250 MG ORAL CAP	ampicillin 250 mg capsule	ANTIBIOTICS	PENICILLIN ANTIBIOTICS	Aminopenicillin Antibiotic	ampicillin trihydrate	268491	250 mg	Capsule	Oral
154017	KENCILLIN 250 250 MG ORAL CAP	ampicillin 250 mg capsule	ANTIBIOTICS	PENICILLIN ANTIBIOTICS	Aminopenicillin Antibiotic	ampicillin trihydrate	268491	250 mg	Capsule	Oral
154018	M-AMP 250 MG ORAL CAP	ampicillin 250 mg capsule	ANTIBIOTICS	PENICILLIN ANTIBIOTICS	Aminopenicillin Antibiotic	ampicillin trihydrate	268491	250 mg	Capsule	Oral
154014	MARCILLIN 250 MG ORAL CAP	ampicillin 250 mg capsule	ANTIBIOTICS	PENICILLIN ANTIBIOTICS	Aminopenicillin Antibiotic	ampicillin trihydrate	268491	250 mg	Capsule	Oral
152082	OMNIPEN 250 MG ORAL CAP	ampicillin 250 mg capsule	ANTIBIOTICS	PENICILLIN ANTIBIOTICS	Aminopenicillin Antibiotic	ampicillin anhydrous	268491	250 mg	Capsule	Oral
154002	OMNIPEN REDIPAK 250 MG ORAL CAP	ampicillin 250 mg capsule	ANTIBIOTICS	PENICILLIN ANTIBIOTICS	Aminopenicillin Antibiotic	ampicillin anhydrous	268491	250 mg	Capsule	Oral
154020	PC AMPICILLIN 250 MG ORAL CAP	ampicillin 250 mg capsule	ANTIBIOTICS	PENICILLIN ANTIBIOTICS		ampicillin trihydrate	268491	250 mg	Capsule	Oral
154010	PENAMP-250 250 MG ORAL CAP	ampicillin 250 mg capsule	ANTIBIOTICS	PENICILLIN ANTIBIOTICS	Aminopenicillin Antibiotic	ampicillin trihydrate	268491	250 mg	Capsule	Oral
154016	PFIZERPEN A 250 MG ORAL CAP	ampicillin 250 mg capsule	ANTIBIOTICS	PENICILLIN ANTIBIOTICS	Aminopenicillin Antibiotic	ampicillin trihydrate	268491	250 mg	Capsule	Oral
143471	POLYCILLIN 250 MG ORAL CAP	ampicillin 250 mg capsule	ANTIBIOTICS	PENICILLIN ANTIBIOTICS	Aminopenicillin Antibiotic	ampicillin trihydrate	268491	250 mg	Capsule	Oral
154003	PRINCIPEN 250 250 MG ORAL CAP	ampicillin 250 mg capsule	ANTIBIOTICS	PENICILLIN ANTIBIOTICS	Aminopenicillin Antibiotic	ampicillin trihydrate	268491	250 mg	Capsule	Oral
6545	PRINCIPEN 250 MG ORAL CAP	ampicillin 250 mg capsule	ANTIBIOTICS	PENICILLIN ANTIBIOTICS	Aminopenicillin Antibiotic	ampicillin trihydrate	268491	250 mg	Capsule	Oral
154012	Q-AMP 250 MG ORAL CAP	ampicillin 250 mg capsule	ANTIBIOTICS	PENICILLIN ANTIBIOTICS	Aminopenicillin Antibiotic	ampicillin trihydrate	268491	250 mg	Capsule	Oral
154019	RANCILLIN 250 MG ORAL CAP	ampicillin 250 mg capsule	ANTIBIOTICS	PENICILLIN ANTIBIOTICS	Aminopenicillin Antibiotic	ampicillin trihydrate	268491	250 mg	Capsule	Oral
154004	SK-AMPICILLIN 250 MG ORAL CAP	ampicillin 250 mg capsule	ANTIBIOTICS	PENICILLIN ANTIBIOTICS		ampicillin trihydrate	268491	250 mg	Capsule	Oral
154005	SUPEN 250 MG ORAL CAP	ampicillin 250 mg capsule	ANTIBIOTICS	PENICILLIN ANTIBIOTICS	Aminopenicillin Antibiotic	ampicillin trihydrate	268491	250 mg	Capsule	Oral
146171	TOTACILLIN 250 MG ORAL CAP	ampicillin 250 mg capsule	ANTIBIOTICS	PENICILLIN ANTIBIOTICS	Aminopenicillin Antibiotic	ampicillin trihydrate	268491	250 mg	Capsule	Oral
154022	WELLAMP 250 250 MG ORAL CAP	ampicillin 250 mg capsule	ANTIBIOTICS	PENICILLIN ANTIBIOTICS	Aminopenicillin Antibiotic	ampicillin trihydrate	268491	250 mg	Capsule	Oral
154061	AMPICAP-S 250 MG/5 ML ORAL SUSR	ampicillin 250 mg/5 mL oral suspension	ANTIBIOTICS	PENICILLIN ANTIBIOTICS	Aminopenicillin Antibiotic	ampicillin trihydrate	200884	250 mg/5 mL	Suspension for Reconstitution	Oral
468	AMPICILLIN 250 MG/5 ML ORAL SUSR	ampicillin 250 mg/5 mL oral suspension	ANTIBIOTICS	PENICILLIN ANTIBIOTICS	Aminopenicillin Antibiotic	ampicillin trihydrate	200884	250 mg/5 mL	Suspension for Reconstitution	Oral
154063	AMPI-CO 250 MG/5 ML ORAL SUSR	ampicillin 250 mg/5 mL oral suspension	ANTIBIOTICS	PENICILLIN ANTIBIOTICS	Aminopenicillin Antibiotic	ampicillin trihydrate	200884	250 mg/5 mL	Suspension for Reconstitution	Oral
154062	AMPLIN 250 MG/5 ML ORAL SUSR	ampicillin 250 mg/5 mL oral suspension	ANTIBIOTICS	PENICILLIN ANTIBIOTICS	Aminopenicillin Antibiotic	ampicillin trihydrate	200884	250 mg/5 mL	Suspension for Reconstitution	Oral
154060	AMPLIN-250 250 MG/5 ML ORAL SUSR	ampicillin 250 mg/5 mL oral suspension	ANTIBIOTICS	PENICILLIN ANTIBIOTICS	Aminopenicillin Antibiotic	ampicillin trihydrate	200884	250 mg/5 mL	Suspension for Reconstitution	Oral
154064	CEN-AMP 250 MG/5 ML ORAL SUSR	ampicillin 250 mg/5 mL oral suspension	ANTIBIOTICS	PENICILLIN ANTIBIOTICS	Aminopenicillin Antibiotic	ampicillin trihydrate	200884	250 mg/5 mL	Suspension for Reconstitution	Oral
154065	MARCILLIN 250 MG/5 ML ORAL SUSR	ampicillin 250 mg/5 mL oral suspension	ANTIBIOTICS	PENICILLIN ANTIBIOTICS	Aminopenicillin Antibiotic	ampicillin trihydrate	200884	250 mg/5 mL	Suspension for Reconstitution	Oral
143831	OMNIPEN 250 MG/5 ML ORAL SUSR	ampicillin 250 mg/5 mL oral suspension	ANTIBIOTICS	PENICILLIN ANTIBIOTICS	Aminopenicillin Antibiotic	ampicillin trihydrate	200884	250 mg/5 mL	Suspension for Reconstitution	Oral
154055	OMNIPEN 250 MG/5 ML ORAL SUSR	ampicillin 250 mg/5 mL oral suspension	ANTIBIOTICS	PENICILLIN ANTIBIOTICS		ampicillin trihydrate	200884	250 mg/5 mL	Suspension for Reconstitution	Oral
154066	PFIZERPEN A 250 MG/5 ML ORAL SUSR	ampicillin 250 mg/5 mL oral suspension	ANTIBIOTICS	PENICILLIN ANTIBIOTICS	Aminopenicillin Antibiotic	ampicillin trihydrate	200884	250 mg/5 mL	Suspension for Reconstitution	Oral
154056	POLYCILLIN 250 MG/5 ML ORAL SUSR	ampicillin 250 mg/5 mL oral suspension	ANTIBIOTICS	PENICILLIN ANTIBIOTICS	Aminopenicillin Antibiotic	ampicillin trihydrate	200884	250 mg/5 mL	Suspension for Reconstitution	Oral
154057	POLYCILLIN DOSA-TROL 250 MG/5 ML ORAL SUSR	ampicillin 250 mg/5 mL oral suspension	ANTIBIOTICS	PENICILLIN ANTIBIOTICS	Aminopenicillin Antibiotic	ampicillin trihydrate	200884	250 mg/5 mL	Suspension for Reconstitution	Oral
154053	PRINCIPEN 250 250 MG/5 ML ORAL SUSR	ampicillin 250 mg/5 mL oral suspension	ANTIBIOTICS	PENICILLIN ANTIBIOTICS	Aminopenicillin Antibiotic	ampicillin trihydrate	200884	250 mg/5 mL	Suspension for Reconstitution	Oral
6548	PRINCIPEN 250 MG/5 ML ORAL SUSR	ampicillin 250 mg/5 mL oral suspension	ANTIBIOTICS	PENICILLIN ANTIBIOTICS	Aminopenicillin Antibiotic	ampicillin trihydrate	200884	250 mg/5 mL	Suspension for Reconstitution	Oral
154052	PRINCIPEN 250 MG/5 ML ORAL SUSR	ampicillin 250 mg/5 mL oral suspension	ANTIBIOTICS	PENICILLIN ANTIBIOTICS		ampicillin trihydrate	200884	250 mg/5 mL	Suspension for Reconstitution	Oral
154054	SK-AMPICILLIN TRIHYDRATE 250 MG/5 ML ORAL SUSR	ampicillin 250 mg/5 mL oral suspension	ANTIBIOTICS	PENICILLIN ANTIBIOTICS	Aminopenicillin Antibiotic	ampicillin trihydrate	200884	250 mg/5 mL	Suspension for Reconstitution	Oral
154059	SUPEN 250 MG/5 ML ORAL SUSR	ampicillin 250 mg/5 mL oral suspension	ANTIBIOTICS	PENICILLIN ANTIBIOTICS	Aminopenicillin Antibiotic	ampicillin trihydrate	200884	250 mg/5 mL	Suspension for Reconstitution	Oral
144470	TOTACILLIN 250 MG/5 ML ORAL SUSR	ampicillin 250 mg/5 mL oral suspension	ANTIBIOTICS	PENICILLIN ANTIBIOTICS	Aminopenicillin Antibiotic	ampicillin trihydrate	200884	250 mg/5 mL	Suspension for Reconstitution	Oral
154058	TOTACILLIN 250 MG/5 ML ORAL SUSR	ampicillin 250 mg/5 mL oral suspension	ANTIBIOTICS	PENICILLIN ANTIBIOTICS		ampicillin trihydrate	200884	250 mg/5 mL	Suspension for Reconstitution	Oral
154067	TYCIL 250 MG/5 ML ORAL SUSR	ampicillin 250 mg/5 mL oral suspension	ANTIBIOTICS	PENICILLIN ANTIBIOTICS	Aminopenicillin Antibiotic	ampicillin trihydrate	200884	250 mg/5 mL	Suspension for Reconstitution	Oral
154068	WELLAMP 250 MG/5 ML ORAL SUSR	ampicillin 250 mg/5 mL oral suspension	ANTIBIOTICS	PENICILLIN ANTIBIOTICS	Aminopenicillin Antibiotic	ampicillin trihydrate	200884	250 mg/5 mL	Suspension for Reconstitution	Oral
466	AMPICILLIN 500 MG ORAL CAP	ampicillin 500 mg capsule	ANTIBIOTICS	PENICILLIN ANTIBIOTICS	Aminopenicillin Antibiotic	ampicillin trihydrate	175995	500 mg	Capsule	Oral
168781	AMPICILLIN TRIHYDRATE 500 MG ORAL CAP	ampicillin 500 mg capsule	ANTIBIOTICS	PENICILLIN ANTIBIOTICS		ampicillin trihydrate	175995	500 mg	Capsule	Oral
154030	AMPI-CO 500 MG ORAL CAP	ampicillin 500 mg capsule	ANTIBIOTICS	PENICILLIN ANTIBIOTICS	Aminopenicillin Antibiotic	ampicillin trihydrate	175995	500 mg	Capsule	Oral
154029	AMPLIN 500 MG ORAL CAP	ampicillin 500 mg capsule	ANTIBIOTICS	PENICILLIN ANTIBIOTICS	Aminopenicillin Antibiotic	ampicillin trihydrate	175995	500 mg	Capsule	Oral
154027	AMPLIN-500 500 MG ORAL CAP	ampicillin 500 mg capsule	ANTIBIOTICS	PENICILLIN ANTIBIOTICS	Aminopenicillin Antibiotic	ampicillin trihydrate	175995	500 mg	Capsule	Oral
154028	D-AMP 500 MG ORAL CAP	ampicillin 500 mg capsule	ANTIBIOTICS	PENICILLIN ANTIBIOTICS	Aminopenicillin Antibiotic	ampicillin trihydrate	175995	500 mg	Capsule	Oral
147183	MARCILLIN 500 MG ORAL CAP	ampicillin 500 mg capsule	ANTIBIOTICS	PENICILLIN ANTIBIOTICS	Aminopenicillin Antibiotic	ampicillin trihydrate	175995	500 mg	Capsule	Oral
145818	OMNIPEN 500 MG ORAL CAP	ampicillin 500 mg capsule	ANTIBIOTICS	PENICILLIN ANTIBIOTICS	Aminopenicillin Antibiotic	ampicillin anhydrous	175995	500 mg	Capsule	Oral
154037	OMNIPEN REDIPAK 500 MG ORAL CAP	ampicillin 500 mg capsule	ANTIBIOTICS	PENICILLIN ANTIBIOTICS	Aminopenicillin Antibiotic	ampicillin anhydrous	175995	500 mg	Capsule	Oral
154035	PC AMPICILLIN 500 MG ORAL CAP	ampicillin 500 mg capsule	ANTIBIOTICS	PENICILLIN ANTIBIOTICS		ampicillin trihydrate	175995	500 mg	Capsule	Oral
154034	PC-AMPICILLIN 500 MG ORAL CAP	ampicillin 500 mg capsule	ANTIBIOTICS	PENICILLIN ANTIBIOTICS		ampicillin trihydrate	175995	500 mg	Capsule	Oral
154031	PENAMP-500 500 MG ORAL CAP	ampicillin 500 mg capsule	ANTIBIOTICS	PENICILLIN ANTIBIOTICS	Aminopenicillin Antibiotic	ampicillin trihydrate	175995	500 mg	Capsule	Oral
154025	PENSYN 500 MG ORAL CAP	ampicillin 500 mg capsule	ANTIBIOTICS	PENICILLIN ANTIBIOTICS	Aminopenicillin Antibiotic	ampicillin trihydrate	175995	500 mg	Capsule	Oral
154032	PFIZERPEN A 500 MG ORAL CAP	ampicillin 500 mg capsule	ANTIBIOTICS	PENICILLIN ANTIBIOTICS	Aminopenicillin Antibiotic	ampicillin trihydrate	175995	500 mg	Capsule	Oral
146990	POLYCILLIN 500 MG ORAL CAP	ampicillin 500 mg capsule	ANTIBIOTICS	PENICILLIN ANTIBIOTICS	Aminopenicillin Antibiotic	ampicillin trihydrate	175995	500 mg	Capsule	Oral
154023	PRINCIPEN 500 500 MG ORAL CAP	ampicillin 500 mg capsule	ANTIBIOTICS	PENICILLIN ANTIBIOTICS	Aminopenicillin Antibiotic	ampicillin trihydrate	175995	500 mg	Capsule	Oral
6546	PRINCIPEN 500 MG ORAL CAP	ampicillin 500 mg capsule	ANTIBIOTICS	PENICILLIN ANTIBIOTICS	Aminopenicillin Antibiotic	ampicillin trihydrate	175995	500 mg	Capsule	Oral
154033	RANCILLIN 500 MG ORAL CAP	ampicillin 500 mg capsule	ANTIBIOTICS	PENICILLIN ANTIBIOTICS	Aminopenicillin Antibiotic	ampicillin trihydrate	175995	500 mg	Capsule	Oral
154024	SK-AMPICILLIN 500 MG ORAL CAP	ampicillin 500 mg capsule	ANTIBIOTICS	PENICILLIN ANTIBIOTICS		ampicillin trihydrate	175995	500 mg	Capsule	Oral
154026	SUPEN 500 MG ORAL CAP	ampicillin 500 mg capsule	ANTIBIOTICS	PENICILLIN ANTIBIOTICS	Aminopenicillin Antibiotic	ampicillin trihydrate	175995	500 mg	Capsule	Oral
143027	TOTACILLIN 500 MG ORAL CAP	ampicillin 500 mg capsule	ANTIBIOTICS	PENICILLIN ANTIBIOTICS	Aminopenicillin Antibiotic	ampicillin trihydrate	175995	500 mg	Capsule	Oral
154036	WELLAMP 500 500 MG ORAL CAP	ampicillin 500 mg capsule	ANTIBIOTICS	PENICILLIN ANTIBIOTICS	Aminopenicillin Antibiotic	ampicillin trihydrate	175995	500 mg	Capsule	Oral
116628	AMPICILLIN ORAL	ampicillin oral	ANTIBIOTICS	PENICILLIN ANTIBIOTICS	Aminopenicillin Antibiotic	ampicillin trihydrate	175995			Oral
134107	PRINCIPEN PO	ampicillin oral	ANTIBIOTICS	PENICILLIN ANTIBIOTICS	Aminopenicillin Antibiotic	ampicillin trihydrate	175995			Oral
15284	AZITHROMYCIN 1 GRAM ORAL PACK	azithromycin 1 gram oral packet	ANTIBIOTICS	MACROLIDE ANTIBIOTICS	Macrolides	azithromycin	296846	1 gram	Packet	Oral
15282	ZITHROMAX 1 GRAM ORAL PACK	azithromycin 1 gram oral packet	ANTIBIOTICS	MACROLIDE ANTIBIOTICS	Macrolides	azithromycin	296846	1 gram	Packet	Oral
15796	AZITHROMYCIN 100 MG/5 ML ORAL SUSR	azithromycin 100 mg/5 mL oral suspension	ANTIBIOTICS	MACROLIDE ANTIBIOTICS	Macrolides	azithromycin	263787	100 mg/5 mL	Suspension for Reconstitution	Oral
211329	AZITHROMYCIN 100 MG/5 ML ORAL SUSR [COMPILED RECORD] [AGE NEONATE] [6/26/2018 12:46 PM]	azithromycin 100 mg/5 mL oral suspension	ANTIBIOTICS	MACROLIDE ANTIBIOTICS	Macrolides	azithromycin	263787	100 mg/5 mL	Suspension for Reconstitution	Oral
211330	AZITHROMYCIN 100 MG/5 ML ORAL SUSR [COMPILED RECORD] [AGE PEDIATRIC] [6/26/2018 12:46 PM]	azithromycin 100 mg/5 mL oral suspension	ANTIBIOTICS	MACROLIDE ANTIBIOTICS	Macrolides	azithromycin	263787	100 mg/5 mL	Suspension for Reconstitution	Oral
15791	ZITHROMAX 100 MG/5 ML ORAL SUSR	azithromycin 100 mg/5 mL oral suspension	ANTIBIOTICS	MACROLIDE ANTIBIOTICS	Macrolides	azithromycin	263787	100 mg/5 mL	Suspension for Reconstitution	Oral
154209	ZITHROMAX 100 MG/5 ML ORAL SUSR	azithromycin 100 mg/5 mL oral suspension	ANTIBIOTICS	MACROLIDE ANTIBIOTICS		azithromycin	263787	100 mg/5 mL	Suspension for Reconstitution	Oral
15797	AZITHROMYCIN 200 MG/5 ML ORAL SUSR	azithromycin 200 mg/5 mL oral suspension	ANTIBIOTICS	MACROLIDE ANTIBIOTICS	Macrolides	azithromycin	276964	200 mg/5 mL	Suspension for Reconstitution	Oral
186729	AZITHROMYCIN 200 MG/5 ML ORAL SUSR [COMPILED RECORD] [AGE ADULT] [6/26/2018 12:45 PM]	azithromycin 200 mg/5 mL oral suspension	ANTIBIOTICS	MACROLIDE ANTIBIOTICS	Macrolides	azithromycin	276964	200 mg/5 mL	Suspension for Reconstitution	Oral
187550	AZITHROMYCIN 200 MG/5 ML ORAL SUSR [COMPILED RECORD] [AGE NEONATE] [6/26/2018 12:45 PM]	azithromycin 200 mg/5 mL oral suspension	ANTIBIOTICS	MACROLIDE ANTIBIOTICS	Macrolides	azithromycin	276964	200 mg/5 mL	Suspension for Reconstitution	Oral
212859	AZITHROMYCIN 200 MG/5 ML ORAL SUSR [COMPILED RECORD] [AGE PEDIATRIC >40 KG] [6/26/2018 12:46 PM]	azithromycin 200 mg/5 mL oral suspension	ANTIBIOTICS	MACROLIDE ANTIBIOTICS	Macrolides	azithromycin	276964	200 mg/5 mL	Suspension for Reconstitution	Oral
186731	AZITHROMYCIN 200 MG/5 ML ORAL SUSR [COMPILED RECORD] [AGE PEDIATRIC] [6/26/2018 12:45 PM]	azithromycin 200 mg/5 mL oral suspension	ANTIBIOTICS	MACROLIDE ANTIBIOTICS	Macrolides	azithromycin	276964	200 mg/5 mL	Suspension for Reconstitution	Oral
15792	ZITHROMAX 200 MG/5 ML ORAL SUSR	azithromycin 200 mg/5 mL oral suspension	ANTIBIOTICS	MACROLIDE ANTIBIOTICS	Macrolides	azithromycin	276964	200 mg/5 mL	Suspension for Reconstitution	Oral
20943	AZITHROMYCIN 250 MG ORAL TAB	azithromycin 250 mg tablet	ANTIBIOTICS	MACROLIDE ANTIBIOTICS	Macrolides	azithromycin	172089	250 mg	Tablet	Oral
20942	ZITHROMAX 250 MG ORAL TAB	azithromycin 250 mg tablet	ANTIBIOTICS	MACROLIDE ANTIBIOTICS	Macrolides	azithromycin	172089	250 mg	Tablet	Oral
29849	ZITHROMAX Z-PAK 250 MG ORAL TAB	azithromycin 250 mg tablet	ANTIBIOTICS	MACROLIDE ANTIBIOTICS	Macrolides	azithromycin	172089	250 mg	Tablet	Oral
17482	AZITHROMYCIN 500 MG ORAL TAB	azithromycin 500 mg tablet	ANTIBIOTICS	MACROLIDE ANTIBIOTICS	Macrolides	azithromycin	445655	500 mg	Tablet	Oral
33375	ZITHROMAX 500 MG ORAL TAB	azithromycin 500 mg tablet	ANTIBIOTICS	MACROLIDE ANTIBIOTICS	Macrolides	azithromycin	445655	500 mg	Tablet	Oral
33976	ZITHROMAX TRI-PAK 500 MG ORAL TAB	azithromycin 500 mg tablet	ANTIBIOTICS	MACROLIDE ANTIBIOTICS	Macrolides	azithromycin	445655	500 mg	Tablet	Oral
17387	AZITHROMYCIN 600 MG ORAL TAB	azithromycin 600 mg tablet	ANTIBIOTICS	MACROLIDE ANTIBIOTICS	Macrolides	azithromycin	291103	600 mg	Tablet	Oral
17386	ZITHROMAX 600 MG ORAL TAB	azithromycin 600 mg tablet	ANTIBIOTICS	MACROLIDE ANTIBIOTICS	Macrolides	azithromycin	291103	600 mg	Tablet	Oral
41633	AZITHROMYCIN 2 GRAM/60 ML ORAL SSRR	azithromycin ER 2 gram/60 mL oral suspension,extended release	ANTIBIOTICS	MACROLIDE ANTIBIOTICS	Macrolides	azithromycin	474378	2 gram/60 mL	suspension, extended rel recon	Oral
41750	ZMAX 2 GRAM/60 ML ORAL SSRR	azithromycin ER 2 gram/60 mL oral suspension,extended release	ANTIBIOTICS	MACROLIDE ANTIBIOTICS	Macrolides	azithromycin	474378	2 gram/60 mL	suspension, extended rel recon	Oral
181500	ZMAX ADULT-PEDIATRIC 2 GRAM/60 ML ORAL SSRR	azithromycin ER 2 gram/60 mL oral suspension,extended release	ANTIBIOTICS	MACROLIDE ANTIBIOTICS		azithromycin	474378	2 gram/60 mL	suspension, extended rel recon	Oral
176232	ZMAX PEDIATRIC 2 GRAM/60 ML ORAL SSRR	azithromycin ER 2 gram/60 mL oral suspension,extended release	ANTIBIOTICS	MACROLIDE ANTIBIOTICS	Macrolides	azithromycin	474378	2 gram/60 mL	suspension, extended rel recon	Oral
117519	AZITHROMYCIN ORAL	azithromycin oral	ANTIBIOTICS	MACROLIDE ANTIBIOTICS	Macrolides	azithromycin	172089			Oral
140526	ZITHROMAX ORAL	azithromycin oral	ANTIBIOTICS	MACROLIDE ANTIBIOTICS	Macrolides	azithromycin	172089			Oral
140527	ZITHROMAX TRI-PAK ORAL	azithromycin oral	ANTIBIOTICS	MACROLIDE ANTIBIOTICS	Macrolides	azithromycin	445655			Oral
140528	ZITHROMAX Z-PAK ORAL	azithromycin oral	ANTIBIOTICS	MACROLIDE ANTIBIOTICS	Macrolides	azithromycin	172089			Oral
181751	ZMAX ADULT-PEDIATRIC ORAL	azithromycin oral	ANTIBIOTICS	MACROLIDE ANTIBIOTICS		azithromycin	474378			Oral
140529	ZMAX ORAL	azithromycin oral	ANTIBIOTICS	MACROLIDE ANTIBIOTICS	Macrolides	azithromycin	474378			Oral
177301	ZMAX PEDIATRIC ORAL	azithromycin oral	ANTIBIOTICS	MACROLIDE ANTIBIOTICS	Macrolides	azithromycin	474378			Oral
111099	BACAMPICILLIN HCL	bacampicillin	ANTIBIOTICS	PENICILLIN ANTIBIOTICS	Aminopenicillin Antibiotic	bacampicillin HCl	259930
87101	BACAMPICILLIN 400 MG ORAL TAB	bacampicillin 400 mg tablet	ANTIBIOTICS	PENICILLIN ANTIBIOTICS	Aminopenicillin Antibiotic	bacampicillin HCl	259930	400 mg	Tablet	Oral
146954	SPECTROBID 400 MG ORAL TAB	bacampicillin 400 mg tablet	ANTIBIOTICS	PENICILLIN ANTIBIOTICS	Aminopenicillin Antibiotic	bacampicillin HCl	259930	400 mg	Tablet	Oral
117661	BACAMPICILLIN ORAL	bacampicillin oral	ANTIBIOTICS	PENICILLIN ANTIBIOTICS	Aminopenicillin Antibiotic	bacampicillin HCl	259930			Oral
111092	CARBENICILLIN INDANYL SODIUM	carbenicillin indanyl sodium	ANTIBIOTICS	PENICILLIN ANTIBIOTICS	Penicillin Antibiotic - Extended-spectrum	carbenicillin indanyl sodium	216503
85743	CARBENICILLIN INDANYL SODIUM 382 MG ORAL TAB	carbenicillin indanyl sodium 382 mg tablet	ANTIBIOTICS	PENICILLIN ANTIBIOTICS	Penicillin Antibiotic - Extended-spectrum	carbenicillin indanyl sodium	216503	382 mg	Tablet	Oral
3438	GEOCILLIN 382 MG ORAL TAB	carbenicillin indanyl sodium 382 mg tablet	ANTIBIOTICS	PENICILLIN ANTIBIOTICS	Penicillin Antibiotic - Extended-spectrum	carbenicillin indanyl sodium	216503	382 mg	Tablet	Oral
119393	CARBENICILLIN INDANYL SODIUM ORAL	carbenicillin indanyl sodium oral	ANTIBIOTICS	PENICILLIN ANTIBIOTICS	Penicillin Antibiotic - Extended-spectrum	carbenicillin indanyl sodium	216503			Oral
125274	GEOCILLIN PO	carbenicillin indanyl sodium oral	ANTIBIOTICS	PENICILLIN ANTIBIOTICS	Penicillin Antibiotic - Extended-spectrum	carbenicillin indanyl sodium	216503			Oral
1435	CECLOR 125 MG/5 ML ORAL SUSR	cefaCLOR 125 mg/5 mL oral suspension	ANTIBIOTICS	CEPHALOSPORIN ANTIBIOTICS - 2ND GENERATION	Cephalosporin Antibiotics - 2nd Generation	cefaclor	287953	125 mg/5 mL	Suspension for Reconstitution	Oral
154148	CECLOR 125 MG/5 ML ORAL SUSR	cefaCLOR 125 mg/5 mL oral suspension	ANTIBIOTICS	CEPHALOSPORIN ANTIBIOTICS - 2ND GENERATION		cefaclor	287953	125 mg/5 mL	Suspension for Reconstitution	Oral
9432	CEFACLOR 125 MG/5 ML ORAL SUSR	cefaCLOR 125 mg/5 mL oral suspension	ANTIBIOTICS	CEPHALOSPORIN ANTIBIOTICS - 2ND GENERATION	Cephalosporin Antibiotics - 2nd Generation	cefaclor	287953	125 mg/5 mL	Suspension for Reconstitution	Oral
1433	CECLOR 250 MG ORAL CAP	cefaCLOR 250 mg capsule	ANTIBIOTICS	CEPHALOSPORIN ANTIBIOTICS - 2ND GENERATION	Cephalosporin Antibiotics - 2nd Generation	cefaclor	228907	250 mg	Capsule	Oral
9430	CEFACLOR 250 MG ORAL CAP	cefaCLOR 250 mg capsule	ANTIBIOTICS	CEPHALOSPORIN ANTIBIOTICS - 2ND GENERATION	Cephalosporin Antibiotics - 2nd Generation	cefaclor	228907	250 mg	Capsule	Oral
1437	CECLOR 250 MG/5 ML ORAL SUSR	cefaCLOR 250 mg/5 mL oral suspension	ANTIBIOTICS	CEPHALOSPORIN ANTIBIOTICS - 2ND GENERATION	Cephalosporin Antibiotics - 2nd Generation	cefaclor	278278	250 mg/5 mL	Suspension for Reconstitution	Oral
154150	CECLOR 250 MG/5 ML ORAL SUSR	cefaCLOR 250 mg/5 mL oral suspension	ANTIBIOTICS	CEPHALOSPORIN ANTIBIOTICS - 2ND GENERATION		cefaclor	278278	250 mg/5 mL	Suspension for Reconstitution	Oral
9434	CEFACLOR 250 MG/5 ML ORAL SUSR	cefaCLOR 250 mg/5 mL oral suspension	ANTIBIOTICS	CEPHALOSPORIN ANTIBIOTICS - 2ND GENERATION	Cephalosporin Antibiotics - 2nd Generation	cefaclor	278278	250 mg/5 mL	Suspension for Reconstitution	Oral
1438	CECLOR 375 MG/5 ML ORAL SUSR	cefaCLOR 375 mg/5 mL oral suspension	ANTIBIOTICS	CEPHALOSPORIN ANTIBIOTICS - 2ND GENERATION	Cephalosporin Antibiotics - 2nd Generation	cefaclor	158349	375 mg/5 mL	Suspension for Reconstitution	Oral
154151	CECLOR 375 MG/5 ML ORAL SUSR	cefaCLOR 375 mg/5 mL oral suspension	ANTIBIOTICS	CEPHALOSPORIN ANTIBIOTICS - 2ND GENERATION		cefaclor	158349	375 mg/5 mL	Suspension for Reconstitution	Oral
9435	CEFACLOR 375 MG/5 ML ORAL SUSR	cefaCLOR 375 mg/5 mL oral suspension	ANTIBIOTICS	CEPHALOSPORIN ANTIBIOTICS - 2ND GENERATION	Cephalosporin Antibiotics - 2nd Generation	cefaclor	158349	375 mg/5 mL	Suspension for Reconstitution	Oral
1434	CECLOR 500 MG ORAL CAP	cefaCLOR 500 mg capsule	ANTIBIOTICS	CEPHALOSPORIN ANTIBIOTICS - 2ND GENERATION	Cephalosporin Antibiotics - 2nd Generation	cefaclor	168575	500 mg	Capsule	Oral
9431	CEFACLOR 500 MG ORAL CAP	cefaCLOR 500 mg capsule	ANTIBIOTICS	CEPHALOSPORIN ANTIBIOTICS - 2ND GENERATION	Cephalosporin Antibiotics - 2nd Generation	cefaclor	168575	500 mg	Capsule	Oral
142537	CECLOR CD 500 MG ORAL TB12	cefaCLOR ER 500 mg tablet,extended release,12 hr	ANTIBIOTICS	CEPHALOSPORIN ANTIBIOTICS - 2ND GENERATION	Cephalosporin Antibiotics - 2nd Generation	cefaclor	224542	500 mg	Tablet Sustained Release 12 hr	Oral
29467	CEFACLOR 500 MG ORAL TB12	cefaCLOR ER 500 mg tablet,extended release,12 hr	ANTIBIOTICS	CEPHALOSPORIN ANTIBIOTICS - 2ND GENERATION	Cephalosporin Antibiotics - 2nd Generation	cefaclor	224542	500 mg	Tablet Sustained Release 12 hr	Oral
141608	CEFACLOR CR 500 MG ORAL TB12	cefaCLOR ER 500 mg tablet,extended release,12 hr	ANTIBIOTICS	CEPHALOSPORIN ANTIBIOTICS - 2ND GENERATION		cefaclor	224542	500 mg	Tablet Sustained Release 12 hr	Oral
167006	CEFACLOR ER 500 MG ORAL TB12	cefaCLOR ER 500 mg tablet,extended release,12 hr	ANTIBIOTICS	CEPHALOSPORIN ANTIBIOTICS - 2ND GENERATION		cefaclor	224542	500 mg	Tablet Sustained Release 12 hr	Oral
149336	CEFACLOR MONOHYDRATE 500 MG ORAL TBER	cefaCLOR ER 500 mg tablet,extended release,12 hr	ANTIBIOTICS	CEPHALOSPORIN ANTIBIOTICS - 2ND GENERATION		cefaclor	224542	500 mg	tablet extended release	Oral
119634	CECLOR ORAL	cefaclor oral	ANTIBIOTICS	CEPHALOSPORIN ANTIBIOTICS - 2ND GENERATION	Cephalosporin Antibiotics - 2nd Generation	cefaclor	168575			Oral
119641	CEFACLOR ORAL	cefaclor oral	ANTIBIOTICS	CEPHALOSPORIN ANTIBIOTICS - 2ND GENERATION	Cephalosporin Antibiotics - 2nd Generation	cefaclor	158349			Oral
9440	CEFADROXIL 1 GRAM ORAL TAB	cefaDROXil 1 gram tablet	ANTIBIOTICS	CEPHALOSPORIN ANTIBIOTICS - 1ST GENERATION	Cephalosporin Antibiotics - 1st Generation	cefadroxil	252739	1 gram	Tablet	Oral
152794	CEFADROXIL HEMIHYDRATE 1 G ORAL TAB	cefaDROXil 1 gram tablet	ANTIBIOTICS	CEPHALOSPORIN ANTIBIOTICS - 1ST GENERATION		cefadroxil	252739	1 g	Tablet	Oral
148785	CEFADROXIL MONOHYDRATE 1 G ORAL TAB	cefaDROXil 1 gram tablet	ANTIBIOTICS	CEPHALOSPORIN ANTIBIOTICS - 1ST GENERATION		cefadroxil	252739	1 g	Tablet	Oral
2697	DURICEF 1 GRAM ORAL TAB	cefaDROXil 1 gram tablet	ANTIBIOTICS	CEPHALOSPORIN ANTIBIOTICS - 1ST GENERATION	Cephalosporin Antibiotics - 1st Generation	cefadroxil	252739	1 gram	Tablet	Oral
154113	ULTRACEF 1 GRAM ORAL TAB	cefaDROXil 1 gram tablet	ANTIBIOTICS	CEPHALOSPORIN ANTIBIOTICS - 1ST GENERATION	Cephalosporin Antibiotics - 1st Generation	cefadroxil	252739	1 gram	Tablet	Oral
154114	ULTRACEF DOSA-TROL 1 GRAM ORAL TAB	cefaDROXil 1 gram tablet	ANTIBIOTICS	CEPHALOSPORIN ANTIBIOTICS - 1ST GENERATION	Cephalosporin Antibiotics - 1st Generation	cefadroxil	252739	1 gram	Tablet	Oral
9438	CEFADROXIL 250 MG/5 ML ORAL SUSR	cefaDROXil 250 mg/5 mL oral suspension	ANTIBIOTICS	CEPHALOSPORIN ANTIBIOTICS - 1ST GENERATION	Cephalosporin Antibiotics - 1st Generation	cefadroxil	168270	250 mg/5 mL	Suspension for Reconstitution	Oral
186781	CEFADROXIL 250 MG/5 ML ORAL SUSR [COMPILED RECORD] [AGE ADULT] [5/9/2018 12:28 PM]	cefaDROXil 250 mg/5 mL oral suspension	ANTIBIOTICS	CEPHALOSPORIN ANTIBIOTICS - 1ST GENERATION	Cephalosporin Antibiotics - 1st Generation	cefadroxil	168270	250 mg/5 mL	Suspension for Reconstitution	Oral
187576	CEFADROXIL 250 MG/5 ML ORAL SUSR [COMPILED RECORD] [AGE NEONATE] [5/9/2018 12:28 PM]	cefaDROXil 250 mg/5 mL oral suspension	ANTIBIOTICS	CEPHALOSPORIN ANTIBIOTICS - 1ST GENERATION	Cephalosporin Antibiotics - 1st Generation	cefadroxil	168270	250 mg/5 mL	Suspension for Reconstitution	Oral
212920	CEFADROXIL 250 MG/5 ML ORAL SUSR [COMPILED RECORD] [AGE PEDIATRIC >40 KG] [5/9/2018 12:28 PM]	cefaDROXil 250 mg/5 mL oral suspension	ANTIBIOTICS	CEPHALOSPORIN ANTIBIOTICS - 1ST GENERATION	Cephalosporin Antibiotics - 1st Generation	cefadroxil	168270	250 mg/5 mL	Suspension for Reconstitution	Oral
186783	CEFADROXIL 250 MG/5 ML ORAL SUSR [COMPILED RECORD] [AGE PEDIATRIC] [5/9/2018 12:28 PM]	cefaDROXil 250 mg/5 mL oral suspension	ANTIBIOTICS	CEPHALOSPORIN ANTIBIOTICS - 1ST GENERATION	Cephalosporin Antibiotics - 1st Generation	cefadroxil	168270	250 mg/5 mL	Suspension for Reconstitution	Oral
154118	CEFADROXIL MONOHYDRATE 250 MG/5 ML ORAL SUSR	cefaDROXil 250 mg/5 mL oral suspension	ANTIBIOTICS	CEPHALOSPORIN ANTIBIOTICS - 1ST GENERATION		cefadroxil	168270	250 mg/5 mL	Suspension for Reconstitution	Oral
2695	DURICEF 250 MG/5 ML ORAL SUSR	cefaDROXil 250 mg/5 mL oral suspension	ANTIBIOTICS	CEPHALOSPORIN ANTIBIOTICS - 1ST GENERATION	Cephalosporin Antibiotics - 1st Generation	cefadroxil	168270	250 mg/5 mL	Suspension for Reconstitution	Oral
144402	DURICEF 250 MG/5ML ORAL SUSR	cefaDROXil 250 mg/5 mL oral suspension	ANTIBIOTICS	CEPHALOSPORIN ANTIBIOTICS - 1ST GENERATION		cefadroxil	168270	250 mg/5mL	Suspension for Reconstitution	Oral
154117	ULTRACEF 250 MG/5 ML ORAL SUSR	cefaDROXil 250 mg/5 mL oral suspension	ANTIBIOTICS	CEPHALOSPORIN ANTIBIOTICS - 1ST GENERATION	Cephalosporin Antibiotics - 1st Generation	cefadroxil	168270	250 mg/5 mL	Suspension for Reconstitution	Oral
9436	CEFADROXIL 500 MG ORAL CAP	cefaDROXil 500 mg capsule	ANTIBIOTICS	CEPHALOSPORIN ANTIBIOTICS - 1ST GENERATION	Cephalosporin Antibiotics - 1st Generation	cefadroxil	216223	500 mg	Capsule	Oral
143045	CEFADROXIL HEMIHYDRATE 500 MG ORAL CAP	cefaDROXil 500 mg capsule	ANTIBIOTICS	CEPHALOSPORIN ANTIBIOTICS - 1ST GENERATION		cefadroxil	216223	500 mg	Capsule	Oral
143212	CEFADROXIL MONOHYDRATE 500 MG ORAL CAP	cefaDROXil 500 mg capsule	ANTIBIOTICS	CEPHALOSPORIN ANTIBIOTICS - 1ST GENERATION		cefadroxil	216223	500 mg	Capsule	Oral
2693	DURICEF 500 MG ORAL CAP	cefaDROXil 500 mg capsule	ANTIBIOTICS	CEPHALOSPORIN ANTIBIOTICS - 1ST GENERATION	Cephalosporin Antibiotics - 1st Generation	cefadroxil	216223	500 mg	Capsule	Oral
154112	ULTRACEF 500 MG ORAL CAP	cefaDROXil 500 mg capsule	ANTIBIOTICS	CEPHALOSPORIN ANTIBIOTICS - 1ST GENERATION	Cephalosporin Antibiotics - 1st Generation	cefadroxil	216223	500 mg	Capsule	Oral
9439	CEFADROXIL 500 MG/5 ML ORAL SUSR	cefaDROXil 500 mg/5 mL oral suspension	ANTIBIOTICS	CEPHALOSPORIN ANTIBIOTICS - 1ST GENERATION	Cephalosporin Antibiotics - 1st Generation	cefadroxil	275833	500 mg/5 mL	Suspension for Reconstitution	Oral
154119	CEFADROXIL MONOHYDRATE 500 MG/5 ML ORAL SUSR	cefaDROXil 500 mg/5 mL oral suspension	ANTIBIOTICS	CEPHALOSPORIN ANTIBIOTICS - 1ST GENERATION		cefadroxil	275833	500 mg/5 mL	Suspension for Reconstitution	Oral
2696	DURICEF 500 MG/5 ML ORAL SUSR	cefaDROXil 500 mg/5 mL oral suspension	ANTIBIOTICS	CEPHALOSPORIN ANTIBIOTICS - 1ST GENERATION	Cephalosporin Antibiotics - 1st Generation	cefadroxil	275833	500 mg/5 mL	Suspension for Reconstitution	Oral
119643	CEFADROXIL ORAL	cefadroxil oral	ANTIBIOTICS	CEPHALOSPORIN ANTIBIOTICS - 1ST GENERATION	Cephalosporin Antibiotics - 1st Generation	cefadroxil	168270			Oral
123040	DURICEF ORAL	cefadroxil oral	ANTIBIOTICS	CEPHALOSPORIN ANTIBIOTICS - 1ST GENERATION	Cephalosporin Antibiotics - 1st Generation	cefadroxil	168270			Oral
113088	CEFDINIR	cefdinir	ANTIBIOTICS	CEPHALOSPORIN ANTIBIOTICS - 3RD GENERATION	Cephalosporin Antibiotics - 3rd Generation	cefdinir	255939
22290	CEFDINIR 125 MG/5 ML ORAL SUSR	cefdinir 125 mg/5 mL oral suspension	ANTIBIOTICS	CEPHALOSPORIN ANTIBIOTICS - 3RD GENERATION	Cephalosporin Antibiotics - 3rd Generation	cefdinir	255939	125 mg/5 mL	Suspension for Reconstitution	Oral
186789	CEFDINIR 125 MG/5 ML ORAL SUSR [COMPILED RECORD] [AGE ADULT] [5/7/2018 3:23 PM]	cefdinir 125 mg/5 mL oral suspension	ANTIBIOTICS	CEPHALOSPORIN ANTIBIOTICS - 3RD GENERATION	Cephalosporin Antibiotics - 3rd Generation	cefdinir	255939	125 mg/5 mL	Suspension for Reconstitution	Oral
187580	CEFDINIR 125 MG/5 ML ORAL SUSR [COMPILED RECORD] [AGE NEONATE] [5/7/2018 3:24 PM]	cefdinir 125 mg/5 mL oral suspension	ANTIBIOTICS	CEPHALOSPORIN ANTIBIOTICS - 3RD GENERATION	Cephalosporin Antibiotics - 3rd Generation	cefdinir	255939	125 mg/5 mL	Suspension for Reconstitution	Oral
212922	CEFDINIR 125 MG/5 ML ORAL SUSR [COMPILED RECORD] [AGE PEDIATRIC >40 KG] [5/7/2018 3:26 PM]	cefdinir 125 mg/5 mL oral suspension	ANTIBIOTICS	CEPHALOSPORIN ANTIBIOTICS - 3RD GENERATION	Cephalosporin Antibiotics - 3rd Generation	cefdinir	255939	125 mg/5 mL	Suspension for Reconstitution	Oral
186791	CEFDINIR 125 MG/5 ML ORAL SUSR [COMPILED RECORD] [AGE PEDIATRIC] [5/7/2018 3:23 PM]	cefdinir 125 mg/5 mL oral suspension	ANTIBIOTICS	CEPHALOSPORIN ANTIBIOTICS - 3RD GENERATION	Cephalosporin Antibiotics - 3rd Generation	cefdinir	255939	125 mg/5 mL	Suspension for Reconstitution	Oral
24496	OMNICEF 125 MG/5 ML ORAL SUSR	cefdinir 125 mg/5 mL oral suspension	ANTIBIOTICS	CEPHALOSPORIN ANTIBIOTICS - 3RD GENERATION	Cephalosporin Antibiotics - 3rd Generation	cefdinir	255939	125 mg/5 mL	Suspension for Reconstitution	Oral
167152	OMNICEF 125 MG/5 ML ORAL SUSR	cefdinir 125 mg/5 mL oral suspension	ANTIBIOTICS	CEPHALOSPORIN ANTIBIOTICS - 3RD GENERATION		cefdinir	255939	125 mg/5 mL	Suspension for Reconstitution	Oral
39522	CEFDINIR 250 MG/5 ML ORAL SUSR	cefdinir 250 mg/5 mL oral suspension	ANTIBIOTICS	CEPHALOSPORIN ANTIBIOTICS - 3RD GENERATION	Cephalosporin Antibiotics - 3rd Generation	cefdinir	471617	250 mg/5 mL	Suspension for Reconstitution	Oral
186793	CEFDINIR 250 MG/5 ML ORAL SUSR [COMPILED RECORD] [AGE ADULT] [5/7/2018 3:23 PM]	cefdinir 250 mg/5 mL oral suspension	ANTIBIOTICS	CEPHALOSPORIN ANTIBIOTICS - 3RD GENERATION	Cephalosporin Antibiotics - 3rd Generation	cefdinir	471617	250 mg/5 mL	Suspension for Reconstitution	Oral
187582	CEFDINIR 250 MG/5 ML ORAL SUSR [COMPILED RECORD] [AGE NEONATE] [5/7/2018 3:24 PM]	cefdinir 250 mg/5 mL oral suspension	ANTIBIOTICS	CEPHALOSPORIN ANTIBIOTICS - 3RD GENERATION	Cephalosporin Antibiotics - 3rd Generation	cefdinir	471617	250 mg/5 mL	Suspension for Reconstitution	Oral
212923	CEFDINIR 250 MG/5 ML ORAL SUSR [COMPILED RECORD] [AGE PEDIATRIC >40 KG] [5/7/2018 3:26 PM]	cefdinir 250 mg/5 mL oral suspension	ANTIBIOTICS	CEPHALOSPORIN ANTIBIOTICS - 3RD GENERATION	Cephalosporin Antibiotics - 3rd Generation	cefdinir	471617	250 mg/5 mL	Suspension for Reconstitution	Oral
186795	CEFDINIR 250 MG/5 ML ORAL SUSR [COMPILED RECORD] [AGE PEDIATRIC] [5/7/2018 3:23 PM]	cefdinir 250 mg/5 mL oral suspension	ANTIBIOTICS	CEPHALOSPORIN ANTIBIOTICS - 3RD GENERATION	Cephalosporin Antibiotics - 3rd Generation	cefdinir	471617	250 mg/5 mL	Suspension for Reconstitution	Oral
39526	OMNICEF 250 MG/5 ML ORAL SUSR	cefdinir 250 mg/5 mL oral suspension	ANTIBIOTICS	CEPHALOSPORIN ANTIBIOTICS - 3RD GENERATION	Cephalosporin Antibiotics - 3rd Generation	cefdinir	471617	250 mg/5 mL	Suspension for Reconstitution	Oral
22289	CEFDINIR 300 MG ORAL CAP	cefdinir 300 mg capsule	ANTIBIOTICS	CEPHALOSPORIN ANTIBIOTICS - 3RD GENERATION	Cephalosporin Antibiotics - 3rd Generation	cefdinir	285453	300 mg	Capsule	Oral
23447	OMNICEF 300 MG ORAL CAP	cefdinir 300 mg capsule	ANTIBIOTICS	CEPHALOSPORIN ANTIBIOTICS - 3RD GENERATION	Cephalosporin Antibiotics - 3rd Generation	cefdinir	285453	300 mg	Capsule	Oral
119652	CEFDINIR ORAL	cefdinir oral	ANTIBIOTICS	CEPHALOSPORIN ANTIBIOTICS - 3RD GENERATION	Cephalosporin Antibiotics - 3rd Generation	cefdinir	255939			Oral
131735	OMNICEF ORAL	cefdinir oral	ANTIBIOTICS	CEPHALOSPORIN ANTIBIOTICS - 3RD GENERATION	Cephalosporin Antibiotics - 3rd Generation	cefdinir	255939			Oral
113794	CEFDITOREN PIVOXIL	cefditoren pivoxil	ANTIBIOTICS	CEPHALOSPORIN ANTIBIOTICS - 3RD GENERATION	Cephalosporin Antibiotics - 3rd Generation	cefditoren pivoxil	216895
31378	CEFDITOREN PIVOXIL 200 MG ORAL TAB	cefditoren pivoxil 200 mg tablet	ANTIBIOTICS	CEPHALOSPORIN ANTIBIOTICS - 3RD GENERATION	Cephalosporin Antibiotics - 3rd Generation	cefditoren pivoxil	216895	200 mg	Tablet	Oral
31870	SPECTRACEF 200 MG ORAL TAB	cefditoren pivoxil 200 mg tablet	ANTIBIOTICS	CEPHALOSPORIN ANTIBIOTICS - 3RD GENERATION	Cephalosporin Antibiotics - 3rd Generation	cefditoren pivoxil	216895	200 mg	Tablet	Oral
176019	CEFDITOREN PIVOXIL 400 MG ORAL TAB	cefditoren pivoxil 400 mg tablet	ANTIBIOTICS	CEPHALOSPORIN ANTIBIOTICS - 3RD GENERATION	Cephalosporin Antibiotics - 3rd Generation	cefditoren pivoxil	556566	400 mg	Tablet	Oral
176026	SPECTRACEF 400 MG ORAL TAB	cefditoren pivoxil 400 mg tablet	ANTIBIOTICS	CEPHALOSPORIN ANTIBIOTICS - 3RD GENERATION	Cephalosporin Antibiotics - 3rd Generation	cefditoren pivoxil	556566	400 mg	Tablet	Oral
119653	CEFDITOREN PIVOXIL ORAL	cefditoren pivoxil oral	ANTIBIOTICS	CEPHALOSPORIN ANTIBIOTICS - 3RD GENERATION	Cephalosporin Antibiotics - 3rd Generation	cefditoren pivoxil	216895			Oral
136639	SPECTRACEF ORAL	cefditoren pivoxil oral	ANTIBIOTICS	CEPHALOSPORIN ANTIBIOTICS - 3RD GENERATION	Cephalosporin Antibiotics - 3rd Generation	cefditoren pivoxil	556566			Oral
196219	CEFIXIME 100 MG ORAL CHEW	ceFIXime 100 mg chewable tablet	ANTIBIOTICS	CEPHALOSPORIN ANTIBIOTICS - 3RD GENERATION	Cephalosporin Antibiotics - 3rd Generation	cefixime	575547	100 mg	tablet,chewable	Oral
196493	SUPRAX 100 MG ORAL CHEW	ceFIXime 100 mg chewable tablet	ANTIBIOTICS	CEPHALOSPORIN ANTIBIOTICS - 3RD GENERATION	Cephalosporin Antibiotics - 3rd Generation	cefixime	575547	100 mg	Tablet, Chewable	Oral
9446	CEFIXIME 100 MG/5 ML ORAL SUSR	ceFIXime 100 mg/5 mL oral suspension	ANTIBIOTICS	CEPHALOSPORIN ANTIBIOTICS - 3RD GENERATION	Cephalosporin Antibiotics - 3rd Generation	cefixime	289909	100 mg/5 mL	Suspension for Reconstitution	Oral
210897	CEFIXIME 100 MG/5 ML ORAL SUSR [COMPILED RECORD] [AGE NEONATE] [6/26/2018 12:46 PM]	ceFIXime 100 mg/5 mL oral suspension	ANTIBIOTICS	CEPHALOSPORIN ANTIBIOTICS - 3RD GENERATION	Cephalosporin Antibiotics - 3rd Generation	cefixime	289909	100 mg/5 mL	Suspension for Reconstitution	Oral
210895	CEFIXIME 100 MG/5 ML ORAL SUSR [COMPILED RECORD] [AGE PEDIATRIC >40 KG] [6/26/2018 12:46 PM]	ceFIXime 100 mg/5 mL oral suspension	ANTIBIOTICS	CEPHALOSPORIN ANTIBIOTICS - 3RD GENERATION	Cephalosporin Antibiotics - 3rd Generation	cefixime	289909	100 mg/5 mL	Suspension for Reconstitution	Oral
210899	CEFIXIME 100 MG/5 ML ORAL SUSR [COMPILED RECORD] [AGE PEDIATRIC] [6/26/2018 12:46 PM]	ceFIXime 100 mg/5 mL oral suspension	ANTIBIOTICS	CEPHALOSPORIN ANTIBIOTICS - 3RD GENERATION	Cephalosporin Antibiotics - 3rd Generation	cefixime	289909	100 mg/5 mL	Suspension for Reconstitution	Oral
7623	SUPRAX 100 MG/5 ML ORAL SUSR	ceFIXime 100 mg/5 mL oral suspension	ANTIBIOTICS	CEPHALOSPORIN ANTIBIOTICS - 3RD GENERATION	Cephalosporin Antibiotics - 3rd Generation	cefixime	289909	100 mg/5 mL	Suspension for Reconstitution	Oral
154153	SUPRAX 100 MG/5 ML ORAL SUSR	ceFIXime 100 mg/5 mL oral suspension	ANTIBIOTICS	CEPHALOSPORIN ANTIBIOTICS - 3RD GENERATION		cefixime	289909	100 mg/5 mL	Suspension for Reconstitution	Oral
196220	CEFIXIME 200 MG ORAL CHEW	ceFIXime 200 mg chewable tablet	ANTIBIOTICS	CEPHALOSPORIN ANTIBIOTICS - 3RD GENERATION	Cephalosporin Antibiotics - 3rd Generation	cefixime	575548	200 mg	tablet,chewable	Oral
196494	SUPRAX 200 MG ORAL CHEW	ceFIXime 200 mg chewable tablet	ANTIBIOTICS	CEPHALOSPORIN ANTIBIOTICS - 3RD GENERATION	Cephalosporin Antibiotics - 3rd Generation	cefixime	575548	200 mg	Tablet, Chewable	Oral
101223	CEFIXIME 200 MG/5 ML ORAL SUSR	ceFIXime 200 mg/5 mL oral suspension	ANTIBIOTICS	CEPHALOSPORIN ANTIBIOTICS - 3RD GENERATION	Cephalosporin Antibiotics - 3rd Generation	cefixime	550726	200 mg/5 mL	Suspension for Reconstitution	Oral
81818	SUPRAX 200 MG/5 ML ORAL SUSR	ceFIXime 200 mg/5 mL oral suspension	ANTIBIOTICS	CEPHALOSPORIN ANTIBIOTICS - 3RD GENERATION	Cephalosporin Antibiotics - 3rd Generation	cefixime	550726	200 mg/5 mL	Suspension for Reconstitution	Oral
237058	CEFIXIME 400 MG ORAL CAP	ceFIXime 400 mg capsule	ANTIBIOTICS	CEPHALOSPORIN ANTIBIOTICS - 3RD GENERATION	Cephalosporin Antibiotics - 3rd Generation	cefixime	563932	400 mg	Capsule	Oral
237061	SUPRAX 400 MG ORAL CAP	ceFIXime 400 mg capsule	ANTIBIOTICS	CEPHALOSPORIN ANTIBIOTICS - 3RD GENERATION	Cephalosporin Antibiotics - 3rd Generation	cefixime	563932	400 mg	Capsule	Oral
236222	CEFIXIME 500 MG/5 ML ORAL SUSR	ceFIXime 500 mg/5 mL oral suspension	ANTIBIOTICS	CEPHALOSPORIN ANTIBIOTICS - 3RD GENERATION	Cephalosporin Antibiotics - 3rd Generation	cefixime	577852	500 mg/5 mL	Suspension for Reconstitution	Oral
236223	SUPRAX 500 MG/5 ML ORAL SUSR	ceFIXime 500 mg/5 mL oral suspension	ANTIBIOTICS	CEPHALOSPORIN ANTIBIOTICS - 3RD GENERATION	Cephalosporin Antibiotics - 3rd Generation	cefixime	577852	500 mg/5 mL	Suspension for Reconstitution	Oral
119656	CEFIXIME ORAL	cefixime oral	ANTIBIOTICS	CEPHALOSPORIN ANTIBIOTICS - 3RD GENERATION	Cephalosporin Antibiotics - 3rd Generation	cefixime	289909			Oral
137258	SUPRAX ORAL	cefixime oral	ANTIBIOTICS	CEPHALOSPORIN ANTIBIOTICS - 3RD GENERATION	Cephalosporin Antibiotics - 3rd Generation	cefixime	289909			Oral
111927	CEFPODOXIME PROXETIL	cefpodoxime	ANTIBIOTICS	CEPHALOSPORIN ANTIBIOTICS - 3RD GENERATION	Cephalosporin Antibiotics - 3rd Generation	cefpodoxime proxetil	171540
9468	CEFPODOXIME 100 MG ORAL TAB	cefPODOXime 100 mg tablet	ANTIBIOTICS	CEPHALOSPORIN ANTIBIOTICS - 3RD GENERATION	Cephalosporin Antibiotics - 3rd Generation	cefpodoxime proxetil	172648	100 mg	Tablet	Oral
8450	VANTIN 100 MG ORAL TAB	cefPODOXime 100 mg tablet	ANTIBIOTICS	CEPHALOSPORIN ANTIBIOTICS - 3RD GENERATION	Cephalosporin Antibiotics - 3rd Generation	cefpodoxime proxetil	172648	100 mg	Tablet	Oral
9466	CEFPODOXIME 100 MG/5 ML ORAL SUSR	cefPODOXime 100 mg/5 mL oral suspension	ANTIBIOTICS	CEPHALOSPORIN ANTIBIOTICS - 3RD GENERATION	Cephalosporin Antibiotics - 3rd Generation	cefpodoxime proxetil	202876	100 mg/5 mL	Suspension for Reconstitution	Oral
8448	VANTIN 100 MG/5 ML ORAL SUSR	cefPODOXime 100 mg/5 mL oral suspension	ANTIBIOTICS	CEPHALOSPORIN ANTIBIOTICS - 3RD GENERATION	Cephalosporin Antibiotics - 3rd Generation	cefpodoxime proxetil	202876	100 mg/5 mL	Suspension for Reconstitution	Oral
9469	CEFPODOXIME 200 MG ORAL TAB	cefPODOXime 200 mg tablet	ANTIBIOTICS	CEPHALOSPORIN ANTIBIOTICS - 3RD GENERATION	Cephalosporin Antibiotics - 3rd Generation	cefpodoxime proxetil	171540	200 mg	Tablet	Oral
8451	VANTIN 200 MG ORAL TAB	cefPODOXime 200 mg tablet	ANTIBIOTICS	CEPHALOSPORIN ANTIBIOTICS - 3RD GENERATION	Cephalosporin Antibiotics - 3rd Generation	cefpodoxime proxetil	171540	200 mg	Tablet	Oral
9467	CEFPODOXIME 50 MG/5 ML ORAL SUSR	cefPODOXime 50 mg/5 mL oral suspension	ANTIBIOTICS	CEPHALOSPORIN ANTIBIOTICS - 3RD GENERATION	Cephalosporin Antibiotics - 3rd Generation	cefpodoxime proxetil	226058	50 mg/5 mL	Suspension for Reconstitution	Oral
8449	VANTIN 50 MG/5 ML ORAL SUSR	cefPODOXime 50 mg/5 mL oral suspension	ANTIBIOTICS	CEPHALOSPORIN ANTIBIOTICS - 3RD GENERATION	Cephalosporin Antibiotics - 3rd Generation	cefpodoxime proxetil	226058	50 mg/5 mL	Suspension for Reconstitution	Oral
119678	CEFPODOXIME ORAL	cefpodoxime oral	ANTIBIOTICS	CEPHALOSPORIN ANTIBIOTICS - 3RD GENERATION	Cephalosporin Antibiotics - 3rd Generation	cefpodoxime proxetil	171540			Oral
139397	VANTIN PO	cefpodoxime oral	ANTIBIOTICS	CEPHALOSPORIN ANTIBIOTICS - 3RD GENERATION	Cephalosporin Antibiotics - 3rd Generation	cefpodoxime proxetil	171540			Oral
111865	CEFPROZIL	cefprozil	ANTIBIOTICS	CEPHALOSPORIN ANTIBIOTICS - 2ND GENERATION	Cephalosporin Antibiotics - 2nd Generation	cefprozil	159656
9470	CEFPROZIL 125 MG/5 ML ORAL SUSR	cefprozil 125 mg/5 mL oral suspension	ANTIBIOTICS	CEPHALOSPORIN ANTIBIOTICS - 2ND GENERATION	Cephalosporin Antibiotics - 2nd Generation	cefprozil	210861	125 mg/5 mL	Suspension for Reconstitution	Oral
1466	CEFZIL 125 MG/5 ML ORAL SUSR	cefprozil 125 mg/5 mL oral suspension	ANTIBIOTICS	CEPHALOSPORIN ANTIBIOTICS - 2ND GENERATION	Cephalosporin Antibiotics - 2nd Generation	cefprozil	210861	125 mg/5 mL	Suspension for Reconstitution	Oral
9472	CEFPROZIL 250 MG ORAL TAB	cefprozil 250 mg tablet	ANTIBIOTICS	CEPHALOSPORIN ANTIBIOTICS - 2ND GENERATION	Cephalosporin Antibiotics - 2nd Generation	cefprozil	276972	250 mg	Tablet	Oral
1468	CEFZIL 250 MG ORAL TAB	cefprozil 250 mg tablet	ANTIBIOTICS	CEPHALOSPORIN ANTIBIOTICS - 2ND GENERATION	Cephalosporin Antibiotics - 2nd Generation	cefprozil	276972	250 mg	Tablet	Oral
9471	CEFPROZIL 250 MG/5 ML ORAL SUSR	cefprozil 250 mg/5 mL oral suspension	ANTIBIOTICS	CEPHALOSPORIN ANTIBIOTICS - 2ND GENERATION	Cephalosporin Antibiotics - 2nd Generation	cefprozil	190711	250 mg/5 mL	Suspension for Reconstitution	Oral
186821	CEFPROZIL 250 MG/5 ML ORAL SUSR [COMPILED RECORD] [AGE ADULT] [6/26/2018 12:45 PM]	cefprozil 250 mg/5 mL oral suspension	ANTIBIOTICS	CEPHALOSPORIN ANTIBIOTICS - 2ND GENERATION	Cephalosporin Antibiotics - 2nd Generation	cefprozil	190711	250 mg/5 mL	Suspension for Reconstitution	Oral
187592	CEFPROZIL 250 MG/5 ML ORAL SUSR [COMPILED RECORD] [AGE NEONATE] [6/26/2018 12:45 PM]	cefprozil 250 mg/5 mL oral suspension	ANTIBIOTICS	CEPHALOSPORIN ANTIBIOTICS - 2ND GENERATION	Cephalosporin Antibiotics - 2nd Generation	cefprozil	190711	250 mg/5 mL	Suspension for Reconstitution	Oral
210290	CEFPROZIL 250 MG/5 ML ORAL SUSR [COMPILED RECORD] [AGE PEDIATRIC >40 KG] [6/26/2018 12:46 PM]	cefprozil 250 mg/5 mL oral suspension	ANTIBIOTICS	CEPHALOSPORIN ANTIBIOTICS - 2ND GENERATION	Cephalosporin Antibiotics - 2nd Generation	cefprozil	190711	250 mg/5 mL	Suspension for Reconstitution	Oral
186823	CEFPROZIL 250 MG/5 ML ORAL SUSR [COMPILED RECORD] [AGE PEDIATRIC] [6/26/2018 12:45 PM]	cefprozil 250 mg/5 mL oral suspension	ANTIBIOTICS	CEPHALOSPORIN ANTIBIOTICS - 2ND GENERATION	Cephalosporin Antibiotics - 2nd Generation	cefprozil	190711	250 mg/5 mL	Suspension for Reconstitution	Oral
1467	CEFZIL 250 MG/5 ML ORAL SUSR	cefprozil 250 mg/5 mL oral suspension	ANTIBIOTICS	CEPHALOSPORIN ANTIBIOTICS - 2ND GENERATION	Cephalosporin Antibiotics - 2nd Generation	cefprozil	190711	250 mg/5 mL	Suspension for Reconstitution	Oral
9473	CEFPROZIL 500 MG ORAL TAB	cefprozil 500 mg tablet	ANTIBIOTICS	CEPHALOSPORIN ANTIBIOTICS - 2ND GENERATION	Cephalosporin Antibiotics - 2nd Generation	cefprozil	159656	500 mg	Tablet	Oral
1469	CEFZIL 500 MG ORAL TAB	cefprozil 500 mg tablet	ANTIBIOTICS	CEPHALOSPORIN ANTIBIOTICS - 2ND GENERATION	Cephalosporin Antibiotics - 2nd Generation	cefprozil	159656	500 mg	Tablet	Oral
119679	CEFPROZIL ORAL	cefprozil oral	ANTIBIOTICS	CEPHALOSPORIN ANTIBIOTICS - 2ND GENERATION	Cephalosporin Antibiotics - 2nd Generation	cefprozil	159656			Oral
119700	CEFZIL ORAL	cefprozil oral	ANTIBIOTICS	CEPHALOSPORIN ANTIBIOTICS - 2ND GENERATION	Cephalosporin Antibiotics - 2nd Generation	cefprozil	159656			Oral
112397	CEFTIBUTEN	ceftibuten	ANTIBIOTICS	CEPHALOSPORIN ANTIBIOTICS - 3RD GENERATION	Cephalosporin Antibiotics - 3rd Generation	ceftibuten	195800
151303	CEDAX 180 MG/5 ML ORAL SUSR	ceftibuten 180 mg/5 mL oral suspension	ANTIBIOTICS	CEPHALOSPORIN ANTIBIOTICS - 3RD GENERATION	Cephalosporin Antibiotics - 3rd Generation	ceftibuten	237930	180 mg/5 mL	Suspension for Reconstitution	Oral
86387	CEFTIBUTEN 180 MG/5 ML ORAL SUSR	ceftibuten 180 mg/5 mL oral suspension	ANTIBIOTICS	CEPHALOSPORIN ANTIBIOTICS - 3RD GENERATION	Cephalosporin Antibiotics - 3rd Generation	ceftibuten	237930	180 mg/5 mL	Suspension for Reconstitution	Oral
16154	CEDAX 400 MG ORAL CAP	ceftibuten 400 mg capsule	ANTIBIOTICS	CEPHALOSPORIN ANTIBIOTICS - 3RD GENERATION	Cephalosporin Antibiotics - 3rd Generation	ceftibuten	195800	400 mg	Capsule	Oral
14791	CEFTIBUTEN 400 MG ORAL CAP	ceftibuten 400 mg capsule	ANTIBIOTICS	CEPHALOSPORIN ANTIBIOTICS - 3RD GENERATION	Cephalosporin Antibiotics - 3rd Generation	ceftibuten	195800	400 mg	Capsule	Oral
119638	CEDAX ORAL	ceftibuten oral	ANTIBIOTICS	CEPHALOSPORIN ANTIBIOTICS - 3RD GENERATION	Cephalosporin Antibiotics - 3rd Generation	ceftibuten	195800			Oral
119684	CEFTIBUTEN ORAL	ceftibuten oral	ANTIBIOTICS	CEPHALOSPORIN ANTIBIOTICS - 3RD GENERATION	Cephalosporin Antibiotics - 3rd Generation	ceftibuten	195800			Oral
111119	CEFUROXIME AXETIL	cefuroxime axetil	ANTIBIOTICS	CEPHALOSPORIN ANTIBIOTICS - 2ND GENERATION	Cephalosporin Antibiotics - 2nd Generation	cefuroxime axetil	163107
154152	CEFTIN 125 MG/5 ML ORAL SUSR	cefUROXime axetil 125 mg/5 mL oral suspension	ANTIBIOTICS	CEPHALOSPORIN ANTIBIOTICS - 2ND GENERATION		cefuroxime axetil	299864	125 mg/5 mL	Suspension for Reconstitution	Oral
14004	CEFTIN 125 MG/5 ML ORAL SUSR	cefUROXime axetil 125 mg/5 mL oral suspension	ANTIBIOTICS	CEPHALOSPORIN ANTIBIOTICS - 2ND GENERATION	Cephalosporin Antibiotics - 2nd Generation	cefuroxime axetil	299864	125 mg/5 mL	Suspension for Reconstitution	Oral
14006	CEFUROXIME AXETIL 125 MG/5 ML ORAL SUSR	cefUROXime axetil 125 mg/5 mL oral suspension	ANTIBIOTICS	CEPHALOSPORIN ANTIBIOTICS - 2ND GENERATION	Cephalosporin Antibiotics - 2nd Generation	cefuroxime axetil	299864	125 mg/5 mL	Suspension for Reconstitution	Oral
210111	CEFUROXIME AXETIL 125 MG/5 ML ORAL SUSR [COMPILED RECORD] [AGE ADULT] [5/9/2018 12:29 PM]	cefUROXime axetil 125 mg/5 mL oral suspension	ANTIBIOTICS	CEPHALOSPORIN ANTIBIOTICS - 2ND GENERATION	Cephalosporin Antibiotics - 2nd Generation	cefuroxime axetil	299864	125 mg/5 mL	Suspension for Reconstitution	Oral
210112	CEFUROXIME AXETIL 125 MG/5 ML ORAL SUSR [COMPILED RECORD] [AGE NEONATE] [5/9/2018 12:29 PM]	cefUROXime axetil 125 mg/5 mL oral suspension	ANTIBIOTICS	CEPHALOSPORIN ANTIBIOTICS - 2ND GENERATION	Cephalosporin Antibiotics - 2nd Generation	cefuroxime axetil	299864	125 mg/5 mL	Suspension for Reconstitution	Oral
210347	CEFUROXIME AXETIL 125 MG/5 ML ORAL SUSR [COMPILED RECORD] [AGE PEDIATRIC >40 KG] [5/9/2018 12:29 PM]	cefUROXime axetil 125 mg/5 mL oral suspension	ANTIBIOTICS	CEPHALOSPORIN ANTIBIOTICS - 2ND GENERATION	Cephalosporin Antibiotics - 2nd Generation	cefuroxime axetil	299864	125 mg/5 mL	Suspension for Reconstitution	Oral
210113	CEFUROXIME AXETIL 125 MG/5 ML ORAL SUSR [COMPILED RECORD] [AGE PEDIATRIC] [5/9/2018 12:29 PM]	cefUROXime axetil 125 mg/5 mL oral suspension	ANTIBIOTICS	CEPHALOSPORIN ANTIBIOTICS - 2ND GENERATION	Cephalosporin Antibiotics - 2nd Generation	cefuroxime axetil	299864	125 mg/5 mL	Suspension for Reconstitution	Oral
1461	CEFTIN 250 MG ORAL TAB	cefUROXime axetil 250 mg tablet	ANTIBIOTICS	CEPHALOSPORIN ANTIBIOTICS - 2ND GENERATION	Cephalosporin Antibiotics - 2nd Generation	cefuroxime axetil	163107	250 mg	Tablet	Oral
153805	CEFUROXIME 250 MG ORAL TAB	cefUROXime axetil 250 mg tablet	ANTIBIOTICS	CEPHALOSPORIN ANTIBIOTICS - 2ND GENERATION		cefuroxime axetil	163107	250 mg	Tablet	Oral
9495	CEFUROXIME AXETIL 250 MG ORAL TAB	cefUROXime axetil 250 mg tablet	ANTIBIOTICS	CEPHALOSPORIN ANTIBIOTICS - 2ND GENERATION	Cephalosporin Antibiotics - 2nd Generation	cefuroxime axetil	163107	250 mg	Tablet	Oral
21391	CEFTIN 250 MG/5 ML ORAL SUSR	cefUROXime axetil 250 mg/5 mL oral suspension	ANTIBIOTICS	CEPHALOSPORIN ANTIBIOTICS - 2ND GENERATION	Cephalosporin Antibiotics - 2nd Generation	cefuroxime axetil	166260	250 mg/5 mL	Suspension for Reconstitution	Oral
21396	CEFUROXIME AXETIL 250 MG/5 ML ORAL SUSR	cefUROXime axetil 250 mg/5 mL oral suspension	ANTIBIOTICS	CEPHALOSPORIN ANTIBIOTICS - 2ND GENERATION	Cephalosporin Antibiotics - 2nd Generation	cefuroxime axetil	166260	250 mg/5 mL	Suspension for Reconstitution	Oral
186841	CEFUROXIME AXETIL 250 MG/5 ML ORAL SUSR [COMPILED RECORD] [AGE ADULT] [5/9/2018 12:29 PM]	cefUROXime axetil 250 mg/5 mL oral suspension	ANTIBIOTICS	CEPHALOSPORIN ANTIBIOTICS - 2ND GENERATION	Cephalosporin Antibiotics - 2nd Generation	cefuroxime axetil	166260	250 mg/5 mL	Suspension for Reconstitution	Oral
187604	CEFUROXIME AXETIL 250 MG/5 ML ORAL SUSR [COMPILED RECORD] [AGE NEONATE] [5/9/2018 12:29 PM]	cefUROXime axetil 250 mg/5 mL oral suspension	ANTIBIOTICS	CEPHALOSPORIN ANTIBIOTICS - 2ND GENERATION	Cephalosporin Antibiotics - 2nd Generation	cefuroxime axetil	166260	250 mg/5 mL	Suspension for Reconstitution	Oral
212933	CEFUROXIME AXETIL 250 MG/5 ML ORAL SUSR [COMPILED RECORD] [AGE PEDIATRIC >40 KG] [5/9/2018 12:29 PM]	cefUROXime axetil 250 mg/5 mL oral suspension	ANTIBIOTICS	CEPHALOSPORIN ANTIBIOTICS - 2ND GENERATION	Cephalosporin Antibiotics - 2nd Generation	cefuroxime axetil	166260	250 mg/5 mL	Suspension for Reconstitution	Oral
186843	CEFUROXIME AXETIL 250 MG/5 ML ORAL SUSR [COMPILED RECORD] [AGE PEDIATRIC] [5/9/2018 12:29 PM]	cefUROXime axetil 250 mg/5 mL oral suspension	ANTIBIOTICS	CEPHALOSPORIN ANTIBIOTICS - 2ND GENERATION	Cephalosporin Antibiotics - 2nd Generation	cefuroxime axetil	166260	250 mg/5 mL	Suspension for Reconstitution	Oral
1462	CEFTIN 500 MG ORAL TAB	cefUROXime axetil 500 mg tablet	ANTIBIOTICS	CEPHALOSPORIN ANTIBIOTICS - 2ND GENERATION	Cephalosporin Antibiotics - 2nd Generation	cefuroxime axetil	277182	500 mg	Tablet	Oral
153806	CEFUROXIME 500 MG ORAL TAB	cefUROXime axetil 500 mg tablet	ANTIBIOTICS	CEPHALOSPORIN ANTIBIOTICS - 2ND GENERATION		cefuroxime axetil	277182	500 mg	Tablet	Oral
9496	CEFUROXIME AXETIL 500 MG ORAL TAB	cefUROXime axetil 500 mg tablet	ANTIBIOTICS	CEPHALOSPORIN ANTIBIOTICS - 2ND GENERATION	Cephalosporin Antibiotics - 2nd Generation	cefuroxime axetil	277182	500 mg	Tablet	Oral
119685	CEFTIN ORAL	cefuroxime axetil oral	ANTIBIOTICS	CEPHALOSPORIN ANTIBIOTICS - 2ND GENERATION	Cephalosporin Antibiotics - 2nd Generation	cefuroxime axetil	163107			Oral
119694	CEFUROXIME AXETIL ORAL	cefuroxime axetil oral	ANTIBIOTICS	CEPHALOSPORIN ANTIBIOTICS - 2ND GENERATION	Cephalosporin Antibiotics - 2nd Generation	cefuroxime axetil	163107			Oral
154139	BIOCEF 125 MG/5 ML ORAL SUSR	cephALEXin 125 mg/5 mL oral suspension	ANTIBIOTICS	CEPHALOSPORIN ANTIBIOTICS - 1ST GENERATION	Cephalosporin Antibiotics - 1st Generation	cephalexin	191166	125 mg/5 mL	Suspension for Reconstitution	Oral
9501	CEPHALEXIN 125 MG/5 ML ORAL SUSR	cephALEXin 125 mg/5 mL oral suspension	ANTIBIOTICS	CEPHALOSPORIN ANTIBIOTICS - 1ST GENERATION	Cephalosporin Antibiotics - 1st Generation	cephalexin	191166	125 mg/5 mL	Suspension for Reconstitution	Oral
147226	CEPHALEXIN MONOHYDRATE 125 MG/5 ML ORAL SUSR	cephALEXin 125 mg/5 mL oral suspension	ANTIBIOTICS	CEPHALOSPORIN ANTIBIOTICS - 1ST GENERATION		cephalexin	191166	125 mg/5 mL	Suspension for Reconstitution	Oral
142834	ED A-CEPH 125 MG/5 ML ORAL SUSR	cephALEXin 125 mg/5 mL oral suspension	ANTIBIOTICS	CEPHALOSPORIN ANTIBIOTICS - 1ST GENERATION	Cephalosporin Antibiotics - 1st Generation	cephalexin	191166	125 mg/5 mL	Suspension for Reconstitution	Oral
41109	KEFLEX 125 MG/5 ML ORAL SUSR	cephALEXin 125 mg/5 mL oral suspension	ANTIBIOTICS	CEPHALOSPORIN ANTIBIOTICS - 1ST GENERATION	Cephalosporin Antibiotics - 1st Generation	cephalexin	191166	125 mg/5 mL	Suspension for Reconstitution	Oral
154138	KEFLEX 125 MG/5 ML ORAL SUSR	cephALEXin 125 mg/5 mL oral suspension	ANTIBIOTICS	CEPHALOSPORIN ANTIBIOTICS - 1ST GENERATION		cephalexin	191166	125 mg/5 mL	Suspension for Reconstitution	Oral
154131	CEFANEX 250 MG ORAL CAP	cephALEXin 250 mg capsule	ANTIBIOTICS	CEPHALOSPORIN ANTIBIOTICS - 1ST GENERATION	Cephalosporin Antibiotics - 1st Generation	cephalexin	177843	250 mg	Capsule	Oral
9499	CEPHALEXIN 250 MG ORAL CAP	cephALEXin 250 mg capsule	ANTIBIOTICS	CEPHALOSPORIN ANTIBIOTICS - 1ST GENERATION	Cephalosporin Antibiotics - 1st Generation	cephalexin	177843	250 mg	Capsule	Oral
152646	CEPHALEXIN MONOHYDRATE 250 MG ORAL CAP	cephALEXin 250 mg capsule	ANTIBIOTICS	CEPHALOSPORIN ANTIBIOTICS - 1ST GENERATION		cephalexin	177843	250 mg	Capsule	Oral
154132	C-LEXIN 250 MG ORAL CAP	cephALEXin 250 mg capsule	ANTIBIOTICS	CEPHALOSPORIN ANTIBIOTICS - 1ST GENERATION	Cephalosporin Antibiotics - 1st Generation	cephalexin	177843	250 mg	Capsule	Oral
154133	ENTACEPH 250 MG ORAL CAP	cephALEXin 250 mg capsule	ANTIBIOTICS	CEPHALOSPORIN ANTIBIOTICS - 1ST GENERATION	Cephalosporin Antibiotics - 1st Generation	cephalexin	177843	250 mg	Capsule	Oral
4205	KEFLEX 250 MG ORAL CAP	cephALEXin 250 mg capsule	ANTIBIOTICS	CEPHALOSPORIN ANTIBIOTICS - 1ST GENERATION	Cephalosporin Antibiotics - 1st Generation	cephalexin	177843	250 mg	Capsule	Oral
150954	THSC CEPHALEXIN MONOHYDRATE 250 MG ORAL CAP	cephALEXin 250 mg capsule	ANTIBIOTICS	CEPHALOSPORIN ANTIBIOTICS - 1ST GENERATION		cephalexin	177843	250 mg	Capsule	Oral
9503	CEPHALEXIN 250 MG ORAL TAB	cephALEXin 250 mg tablet	ANTIBIOTICS	CEPHALOSPORIN ANTIBIOTICS - 1ST GENERATION	Cephalosporin Antibiotics - 1st Generation	cephalexin	184235	250 mg	Tablet	Oral
152166	CEPHALEXIN MONOHYDRATE 250 MG ORAL TAB	cephALEXin 250 mg tablet	ANTIBIOTICS	CEPHALOSPORIN ANTIBIOTICS - 1ST GENERATION		cephalexin	184235	250 mg	Tablet	Oral
154136	KEFLET 250 MG ORAL TAB	cephALEXin 250 mg tablet	ANTIBIOTICS	CEPHALOSPORIN ANTIBIOTICS - 1ST GENERATION	Cephalosporin Antibiotics - 1st Generation	cephalexin	184235	250 mg	Tablet	Oral
141363	BIOCEF 250 MG/5 ML ORAL SUSR	cephALEXin 250 mg/5 mL oral suspension	ANTIBIOTICS	CEPHALOSPORIN ANTIBIOTICS - 1ST GENERATION	Cephalosporin Antibiotics - 1st Generation	cephalexin	240273	250 mg/5 mL	Suspension for Reconstitution	Oral
9502	CEPHALEXIN 250 MG/5 ML ORAL SUSR	cephALEXin 250 mg/5 mL oral suspension	ANTIBIOTICS	CEPHALOSPORIN ANTIBIOTICS - 1ST GENERATION	Cephalosporin Antibiotics - 1st Generation	cephalexin	240273	250 mg/5 mL	Suspension for Reconstitution	Oral
186853	CEPHALEXIN 250 MG/5 ML ORAL SUSR [COMPILED RECORD] [AGE ADULT] [5/7/2018 3:23 PM]	cephALEXin 250 mg/5 mL oral suspension	ANTIBIOTICS	CEPHALOSPORIN ANTIBIOTICS - 1ST GENERATION	Cephalosporin Antibiotics - 1st Generation	cephalexin	240273	250 mg/5 mL	Suspension for Reconstitution	Oral
187608	CEPHALEXIN 250 MG/5 ML ORAL SUSR [COMPILED RECORD] [AGE NEONATE] [5/7/2018 3:24 PM]	cephALEXin 250 mg/5 mL oral suspension	ANTIBIOTICS	CEPHALOSPORIN ANTIBIOTICS - 1ST GENERATION	Cephalosporin Antibiotics - 1st Generation	cephalexin	240273	250 mg/5 mL	Suspension for Reconstitution	Oral
212936	CEPHALEXIN 250 MG/5 ML ORAL SUSR [COMPILED RECORD] [AGE PEDIATRIC >40 KG] [5/7/2018 3:26 PM]	cephALEXin 250 mg/5 mL oral suspension	ANTIBIOTICS	CEPHALOSPORIN ANTIBIOTICS - 1ST GENERATION	Cephalosporin Antibiotics - 1st Generation	cephalexin	240273	250 mg/5 mL	Suspension for Reconstitution	Oral
186855	CEPHALEXIN 250 MG/5 ML ORAL SUSR [COMPILED RECORD] [AGE PEDIATRIC] [5/7/2018 3:23 PM]	cephALEXin 250 mg/5 mL oral suspension	ANTIBIOTICS	CEPHALOSPORIN ANTIBIOTICS - 1ST GENERATION	Cephalosporin Antibiotics - 1st Generation	cephalexin	240273	250 mg/5 mL	Suspension for Reconstitution	Oral
153131	CEPHALEXIN MONOHYDRATE 250 MG/5 ML ORAL SUSR	cephALEXin 250 mg/5 mL oral suspension	ANTIBIOTICS	CEPHALOSPORIN ANTIBIOTICS - 1ST GENERATION		cephalexin	240273	250 mg/5 mL	Suspension for Reconstitution	Oral
141366	ED A-CEPH 250 MG/5 ML ORAL SUSR	cephALEXin 250 mg/5 mL oral suspension	ANTIBIOTICS	CEPHALOSPORIN ANTIBIOTICS - 1ST GENERATION	Cephalosporin Antibiotics - 1st Generation	cephalexin	240273	250 mg/5 mL	Suspension for Reconstitution	Oral
41110	KEFLEX 250 MG/5 ML ORAL SUSR	cephALEXin 250 mg/5 mL oral suspension	ANTIBIOTICS	CEPHALOSPORIN ANTIBIOTICS - 1ST GENERATION	Cephalosporin Antibiotics - 1st Generation	cephalexin	240273	250 mg/5 mL	Suspension for Reconstitution	Oral
154140	KEFLEX 250 MG/5 ML ORAL SUSR	cephALEXin 250 mg/5 mL oral suspension	ANTIBIOTICS	CEPHALOSPORIN ANTIBIOTICS - 1ST GENERATION		cephalexin	240273	250 mg/5 mL	Suspension for Reconstitution	Oral
212428	CEPHALEXIN 333 MG ORAL CAP	cephALEXin 333 mg capsule	ANTIBIOTICS	CEPHALOSPORIN ANTIBIOTICS - 1ST GENERATION	Cephalosporin Antibiotics - 1st Generation	cephalexin	593000	333 mg	Capsule	Oral
212431	DAXBIA 333 MG ORAL CAP	cephALEXin 333 mg capsule	ANTIBIOTICS	CEPHALOSPORIN ANTIBIOTICS - 1ST GENERATION	Cephalosporin Antibiotics - 1st Generation	cephalexin	593000	333 mg	Capsule	Oral
141302	BIOCEF 500 MG ORAL CAP	cephALEXin 500 mg capsule	ANTIBIOTICS	CEPHALOSPORIN ANTIBIOTICS - 1ST GENERATION	Cephalosporin Antibiotics - 1st Generation	cephalexin	237854	500 mg	Capsule	Oral
154134	CEFANEX 500 MG ORAL CAP	cephALEXin 500 mg capsule	ANTIBIOTICS	CEPHALOSPORIN ANTIBIOTICS - 1ST GENERATION	Cephalosporin Antibiotics - 1st Generation	cephalexin	237854	500 mg	Capsule	Oral
9500	CEPHALEXIN 500 MG ORAL CAP	cephALEXin 500 mg capsule	ANTIBIOTICS	CEPHALOSPORIN ANTIBIOTICS - 1ST GENERATION	Cephalosporin Antibiotics - 1st Generation	cephalexin	237854	500 mg	Capsule	Oral
141585	CEPHALEXIN MONOHYDRATE 500 MG ORAL CAP	cephALEXin 500 mg capsule	ANTIBIOTICS	CEPHALOSPORIN ANTIBIOTICS - 1ST GENERATION		cephalexin	237854	500 mg	Capsule	Oral
154135	C-LEXIN 500 MG ORAL CAP	cephALEXin 500 mg capsule	ANTIBIOTICS	CEPHALOSPORIN ANTIBIOTICS - 1ST GENERATION	Cephalosporin Antibiotics - 1st Generation	cephalexin	237854	500 mg	Capsule	Oral
4206	KEFLEX 500 MG ORAL CAP	cephALEXin 500 mg capsule	ANTIBIOTICS	CEPHALOSPORIN ANTIBIOTICS - 1ST GENERATION	Cephalosporin Antibiotics - 1st Generation	cephalexin	237854	500 mg	Capsule	Oral
148931	KEFLEX 500 MG ORAL TAB	cephALEXin 500 mg capsule	ANTIBIOTICS	CEPHALOSPORIN ANTIBIOTICS - 1ST GENERATION		cephalexin	237854	500 mg	Tablet	Oral
141908	THSC CEPHALEXIN MONOHYDRATE 500 MG ORAL CAP	cephALEXin 500 mg capsule	ANTIBIOTICS	CEPHALOSPORIN ANTIBIOTICS - 1ST GENERATION		cephalexin	237854	500 mg	Capsule	Oral
150299	ZARTAN 500 MG ORAL CAP	cephALEXin 500 mg capsule	ANTIBIOTICS	CEPHALOSPORIN ANTIBIOTICS - 1ST GENERATION	Cephalosporin Antibiotics - 1st Generation	cephalexin	237854	500 mg	Capsule	Oral
9504	CEPHALEXIN 500 MG ORAL TAB	cephALEXin 500 mg tablet	ANTIBIOTICS	CEPHALOSPORIN ANTIBIOTICS - 1ST GENERATION	Cephalosporin Antibiotics - 1st Generation	cephalexin	263575	500 mg	Tablet	Oral
151363	CEPHALEXIN MONOHYDRATE 500 MG ORAL TAB	cephALEXin 500 mg tablet	ANTIBIOTICS	CEPHALOSPORIN ANTIBIOTICS - 1ST GENERATION		cephalexin	263575	500 mg	Tablet	Oral
154137	KEFLET 500 MG ORAL TAB	cephALEXin 500 mg tablet	ANTIBIOTICS	CEPHALOSPORIN ANTIBIOTICS - 1ST GENERATION	Cephalosporin Antibiotics - 1st Generation	cephalexin	263575	500 mg	Tablet	Oral
100056	CEPHALEXIN 750 MG ORAL CAP	cephALEXin 750 mg capsule	ANTIBIOTICS	CEPHALOSPORIN ANTIBIOTICS - 1ST GENERATION	Cephalosporin Antibiotics - 1st Generation	cephalexin	545320	750 mg	Capsule	Oral
76532	KEFLEX 750 MG ORAL CAP	cephALEXin 750 mg capsule	ANTIBIOTICS	CEPHALOSPORIN ANTIBIOTICS - 1ST GENERATION	Cephalosporin Antibiotics - 1st Generation	cephalexin	545320	750 mg	Capsule	Oral
111103	CEPHALEXIN HCL	cephalexin HCl	ANTIBIOTICS	CEPHALOSPORIN ANTIBIOTICS - 1ST GENERATION	Cephalosporin Antibiotics - 1st Generation	cephalexin HCl	199735
85223	CEPHALEXIN HCL 500 MG ORAL TAB	cephALEXin HCl 500 mg tablet	ANTIBIOTICS	CEPHALOSPORIN ANTIBIOTICS - 1ST GENERATION	Cephalosporin Antibiotics - 1st Generation	cephalexin HCl	199735	500 mg	Tablet	Oral
4207	KEFTAB 500 MG ORAL TAB	cephALEXin HCl 500 mg tablet	ANTIBIOTICS	CEPHALOSPORIN ANTIBIOTICS - 1ST GENERATION	Cephalosporin Antibiotics - 1st Generation	cephalexin HCl	199735	500 mg	Tablet	Oral
119800	CEPHALEXIN HCL ORAL	cephalexin HCl oral	ANTIBIOTICS	CEPHALOSPORIN ANTIBIOTICS - 1ST GENERATION	Cephalosporin Antibiotics - 1st Generation	cephalexin HCl	199735			Oral
119801	CEPHALEXIN ORAL	cephalexin oral	ANTIBIOTICS	CEPHALOSPORIN ANTIBIOTICS - 1ST GENERATION	Cephalosporin Antibiotics - 1st Generation	cephalexin	177843			Oral
212488	DAXBIA ORAL	cephalexin oral	ANTIBIOTICS	CEPHALOSPORIN ANTIBIOTICS - 1ST GENERATION	Cephalosporin Antibiotics - 1st Generation	cephalexin	593000			Oral
127637	KEFLEX ORAL	cephalexin oral	ANTIBIOTICS	CEPHALOSPORIN ANTIBIOTICS - 1ST GENERATION	Cephalosporin Antibiotics - 1st Generation	cephalexin	177843			Oral
154143	ANSPOR 500 MG ORAL CAP	cephradine 500 mg capsule	ANTIBIOTICS	CEPHALOSPORIN ANTIBIOTICS - 1ST GENERATION	Cephalosporin Antibiotics - 1st Generation	cephradine	296410	500 mg	Capsule	Oral
1503	CEPHRADINE 500 MG ORAL CAP	cephradine 500 mg capsule	ANTIBIOTICS	CEPHALOSPORIN ANTIBIOTICS - 1ST GENERATION	Cephalosporin Antibiotics - 1st Generation	cephradine	296410	500 mg	Capsule	Oral
8494	VELOSEF 500 MG ORAL CAP	cephradine 500 mg capsule	ANTIBIOTICS	CEPHALOSPORIN ANTIBIOTICS - 1ST GENERATION	Cephalosporin Antibiotics - 1st Generation	cephradine	296410	500 mg	Capsule	Oral
139472	VELOSEF PO	cephradine oral	ANTIBIOTICS	CEPHALOSPORIN ANTIBIOTICS - 1ST GENERATION	Cephalosporin Antibiotics - 1st Generation	cephradine	296410			Oral
173389	CIPROFLOXACIN/CIPROFLOXA HCL	ciprofloxacin (mixture)	ANTIBIOTICS	QUINOLONE ANTIBIOTICS	Urinary Antibacterial - Quinolones	ciprofloxacin/ciprofloxa HCl	448136
120359	CIPRO XR ORAL	ciprofloxacin (mixture) oral	ANTIBIOTICS	QUINOLONE ANTIBIOTICS	Urinary Antibacterial - Quinolones	ciprofloxacin/ciprofloxa HCl	448136			Oral
120362	CIPROFLOXACIN (HCL-BETAINE) PO	ciprofloxacin (mixture) oral	ANTIBIOTICS	QUINOLONE ANTIBIOTICS	Urinary Antibacterial - Quinolones	ciprofloxacin/ciprofloxa HCl	448136			Oral
186429	CIPROFLOXACIN (MIXTURE) ORAL	ciprofloxacin (mixture) oral	ANTIBIOTICS	QUINOLONE ANTIBIOTICS	Urinary Antibacterial - Quinolones	ciprofloxacin/ciprofloxa HCl	448136			Oral
173599	CIPROFLOXACIN ER PO	ciprofloxacin (mixture) oral	ANTIBIOTICS	QUINOLONE ANTIBIOTICS		ciprofloxacin/ciprofloxa HCl	448136			Oral
173600	CIPROFLOXACIN-CIPROFLOXA HCL PO	ciprofloxacin (mixture) oral	ANTIBIOTICS	QUINOLONE ANTIBIOTICS	Urinary Antibacterial - Quinolones	ciprofloxacin/ciprofloxa HCl	448136			Oral
17067	CIPRO CYSTITIS 100 MG ORAL TAB	ciprofloxacin 100 mg tablet	ANTIBIOTICS	QUINOLONE ANTIBIOTICS	Fluoroquinolone Antibiotics	ciprofloxacin HCl	246977	100 mg	Tablet	Oral
25117	CIPROFLOXACIN HCL 100 MG ORAL TAB	ciprofloxacin 100 mg tablet	ANTIBIOTICS	QUINOLONE ANTIBIOTICS	Fluoroquinolone Antibiotics	ciprofloxacin HCl	246977	100 mg	Tablet	Oral
1697	CIPRO 250 MG ORAL TAB	ciprofloxacin 250 mg tablet	ANTIBIOTICS	QUINOLONE ANTIBIOTICS	Fluoroquinolone Antibiotics	ciprofloxacin HCl	201137	250 mg	Tablet	Oral
25118	CIPROFLOXACIN HCL 250 MG ORAL TAB	ciprofloxacin 250 mg tablet	ANTIBIOTICS	QUINOLONE ANTIBIOTICS	Fluoroquinolone Antibiotics	ciprofloxacin HCl	201137	250 mg	Tablet	Oral
23005	CIPRO 250 MG/5 ML ORAL SUMC	ciprofloxacin 250 mg/5 mL oral suspension	ANTIBIOTICS	QUINOLONE ANTIBIOTICS	Fluoroquinolone Antibiotics	ciprofloxacin	184624	250 mg/5 mL	suspension,microcapsule recon	Oral
22987	CIPROFLOXACIN 250 MG/5 ML ORAL SUMC	ciprofloxacin 250 mg/5 mL oral suspension	ANTIBIOTICS	QUINOLONE ANTIBIOTICS	Fluoroquinolone Antibiotics	ciprofloxacin	184624	250 mg/5 mL	suspension,microcapsule recon	Oral
210903	CIPROFLOXACIN 250 MG/5 ML ORAL SUMC [COMPILED RECORD] [AGE NEONATE] [6/26/2018 12:46 PM]	ciprofloxacin 250 mg/5 mL oral suspension	ANTIBIOTICS	QUINOLONE ANTIBIOTICS	Fluoroquinolone Antibiotics	ciprofloxacin	184624	250 mg/5 mL	suspension,microcapsule recon	Oral
210901	CIPROFLOXACIN 250 MG/5 ML ORAL SUMC [COMPILED RECORD] [AGE PEDIATRIC >40 KG] [6/26/2018 12:46 PM]	ciprofloxacin 250 mg/5 mL oral suspension	ANTIBIOTICS	QUINOLONE ANTIBIOTICS	Fluoroquinolone Antibiotics	ciprofloxacin	184624	250 mg/5 mL	suspension,microcapsule recon	Oral
210905	CIPROFLOXACIN 250 MG/5 ML ORAL SUMC [COMPILED RECORD] [AGE PEDIATRIC] [6/26/2018 12:46 PM]	ciprofloxacin 250 mg/5 mL oral suspension	ANTIBIOTICS	QUINOLONE ANTIBIOTICS	Fluoroquinolone Antibiotics	ciprofloxacin	184624	250 mg/5 mL	suspension,microcapsule recon	Oral
1698	CIPRO 500 MG ORAL TAB	ciprofloxacin 500 mg tablet	ANTIBIOTICS	QUINOLONE ANTIBIOTICS	Fluoroquinolone Antibiotics	ciprofloxacin HCl	204513	500 mg	Tablet	Oral
149604	CIPROFLOXACIN 500 MG ORAL TAB	ciprofloxacin 500 mg tablet	ANTIBIOTICS	QUINOLONE ANTIBIOTICS		ciprofloxacin HCl	204513	500 mg	Tablet	Oral
25119	CIPROFLOXACIN HCL 500 MG ORAL TAB	ciprofloxacin 500 mg tablet	ANTIBIOTICS	QUINOLONE ANTIBIOTICS	Fluoroquinolone Antibiotics	ciprofloxacin HCl	204513	500 mg	Tablet	Oral
23006	CIPRO 500 MG/5 ML ORAL SUMC	ciprofloxacin 500 mg/5 mL oral suspension	ANTIBIOTICS	QUINOLONE ANTIBIOTICS	Fluoroquinolone Antibiotics	ciprofloxacin	181748	500 mg/5 mL	suspension,microcapsule recon	Oral
22988	CIPROFLOXACIN 500 MG/5 ML ORAL SUMC	ciprofloxacin 500 mg/5 mL oral suspension	ANTIBIOTICS	QUINOLONE ANTIBIOTICS	Fluoroquinolone Antibiotics	ciprofloxacin	181748	500 mg/5 mL	suspension,microcapsule recon	Oral
1699	CIPRO 750 MG ORAL TAB	ciprofloxacin 750 mg tablet	ANTIBIOTICS	QUINOLONE ANTIBIOTICS	Fluoroquinolone Antibiotics	ciprofloxacin HCl	167684	750 mg	Tablet	Oral
25120	CIPROFLOXACIN HCL 750 MG ORAL TAB	ciprofloxacin 750 mg tablet	ANTIBIOTICS	QUINOLONE ANTIBIOTICS	Fluoroquinolone Antibiotics	ciprofloxacin HCl	167684	750 mg	Tablet	Oral
36760	CIPRO XR 1000 MG ORAL TM24	ciprofloxacin ER 1,000 mg tablet,extended release 24hr mphase	ANTIBIOTICS	QUINOLONE ANTIBIOTICS	Urinary Antibacterial - Quinolones	ciprofloxacin/ciprofloxa HCl	451577	1,000 mg	tablet, ER multiphase 24 hr	Oral
36767	CIPROFLOXACIN (MIXTURE) 1000 MG ORAL TM24	ciprofloxacin ER 1,000 mg tablet,extended release 24hr mphase	ANTIBIOTICS	QUINOLONE ANTIBIOTICS	Urinary Antibacterial - Quinolones	ciprofloxacin/ciprofloxa HCl	451577	1,000 mg	tablet, ER multiphase 24 hr	Oral
172734	CIPROFLOXACIN ER 1000 MG ORAL TM24	ciprofloxacin ER 1,000 mg tablet,extended release 24hr mphase	ANTIBIOTICS	QUINOLONE ANTIBIOTICS		ciprofloxacin/ciprofloxa HCl	451577	1,000 mg	tablet, ER multiphase 24 hr	Oral
34532	CIPRO XR 500 MG ORAL TM24	ciprofloxacin ER 500 mg tablet,extended release 24hr mphase	ANTIBIOTICS	QUINOLONE ANTIBIOTICS	Urinary Antibacterial - Quinolones	ciprofloxacin/ciprofloxa HCl	448136	500 mg	tablet, ER multiphase 24 hr	Oral
34534	CIPROFLOXACIN (MIXTURE) 500 MG ORAL TM24	ciprofloxacin ER 500 mg tablet,extended release 24hr mphase	ANTIBIOTICS	QUINOLONE ANTIBIOTICS	Urinary Antibacterial - Quinolones	ciprofloxacin/ciprofloxa HCl	448136	500 mg	tablet, ER multiphase 24 hr	Oral
172727	CIPROFLOXACIN ER 500 MG ORAL TM24	ciprofloxacin ER 500 mg tablet,extended release 24hr mphase	ANTIBIOTICS	QUINOLONE ANTIBIOTICS		ciprofloxacin/ciprofloxa HCl	448136	500 mg	tablet, ER multiphase 24 hr	Oral
120358	CIPRO ORAL	ciprofloxacin HCl oral	ANTIBIOTICS	QUINOLONE ANTIBIOTICS	Fluoroquinolone Antibiotics	ciprofloxacin HCl	181748			Oral
202869	CIPROFLOXACIN HCL ORAL	ciprofloxacin HCl oral	ANTIBIOTICS	QUINOLONE ANTIBIOTICS	Fluoroquinolone Antibiotics	ciprofloxacin HCl	167684			Oral
120366	CIPROFLOXACIN ORAL	ciprofloxacin oral	ANTIBIOTICS	QUINOLONE ANTIBIOTICS	Fluoroquinolone Antibiotics	ciprofloxacin	181748			Oral
12878	BIAXIN 125 MG/5 ML ORAL SUSR	clarithromycin 125 mg/5 mL oral suspension	ANTIBIOTICS	MACROLIDE ANTIBIOTICS	Macrolides	clarithromycin	214158	125 mg/5 mL	Suspension for Reconstitution	Oral
12885	CLARITHROMYCIN 125 MG/5 ML ORAL SUSR	clarithromycin 125 mg/5 mL oral suspension	ANTIBIOTICS	MACROLIDE ANTIBIOTICS	Macrolides	clarithromycin	214158	125 mg/5 mL	Suspension for Reconstitution	Oral
1050	BIAXIN 250 MG ORAL TAB	clarithromycin 250 mg tablet	ANTIBIOTICS	MACROLIDE ANTIBIOTICS	Macrolides	clarithromycin	171032	250 mg	Tablet	Oral
9616	CLARITHROMYCIN 250 MG ORAL TAB	clarithromycin 250 mg tablet	ANTIBIOTICS	MACROLIDE ANTIBIOTICS	Macrolides	clarithromycin	171032	250 mg	Tablet	Oral
12879	BIAXIN 250 MG/5 ML ORAL SUSR	clarithromycin 250 mg/5 mL oral suspension	ANTIBIOTICS	MACROLIDE ANTIBIOTICS	Macrolides	clarithromycin	256969	250 mg/5 mL	Suspension for Reconstitution	Oral
12886	CLARITHROMYCIN 250 MG/5 ML ORAL SUSR	clarithromycin 250 mg/5 mL oral suspension	ANTIBIOTICS	MACROLIDE ANTIBIOTICS	Macrolides	clarithromycin	256969	250 mg/5 mL	Suspension for Reconstitution	Oral
186889	CLARITHROMYCIN 250 MG/5 ML ORAL SUSR [COMPILED RECORD] [AGE ADULT] [6/26/2018 12:45 PM]	clarithromycin 250 mg/5 mL oral suspension	ANTIBIOTICS	MACROLIDE ANTIBIOTICS	Macrolides	clarithromycin	256969	250 mg/5 mL	Suspension for Reconstitution	Oral
187622	CLARITHROMYCIN 250 MG/5 ML ORAL SUSR [COMPILED RECORD] [AGE NEONATE] [6/26/2018 12:45 PM]	clarithromycin 250 mg/5 mL oral suspension	ANTIBIOTICS	MACROLIDE ANTIBIOTICS	Macrolides	clarithromycin	256969	250 mg/5 mL	Suspension for Reconstitution	Oral
212938	CLARITHROMYCIN 250 MG/5 ML ORAL SUSR [COMPILED RECORD] [AGE PEDIATRIC >40 KG] [6/26/2018 12:46 PM]	clarithromycin 250 mg/5 mL oral suspension	ANTIBIOTICS	MACROLIDE ANTIBIOTICS	Macrolides	clarithromycin	256969	250 mg/5 mL	Suspension for Reconstitution	Oral
186891	CLARITHROMYCIN 250 MG/5 ML ORAL SUSR [COMPILED RECORD] [AGE PEDIATRIC] [6/26/2018 12:45 PM]	clarithromycin 250 mg/5 mL oral suspension	ANTIBIOTICS	MACROLIDE ANTIBIOTICS	Macrolides	clarithromycin	256969	250 mg/5 mL	Suspension for Reconstitution	Oral
1051	BIAXIN 500 MG ORAL TAB	clarithromycin 500 mg tablet	ANTIBIOTICS	MACROLIDE ANTIBIOTICS	Macrolides	clarithromycin	177323	500 mg	Tablet	Oral
9617	CLARITHROMYCIN 500 MG ORAL TAB	clarithromycin 500 mg tablet	ANTIBIOTICS	MACROLIDE ANTIBIOTICS	Macrolides	clarithromycin	177323	500 mg	Tablet	Oral
27718	BIAXIN XL 500 MG ORAL TB24	clarithromycin ER 500 mg tablet,extended release 24 hr	ANTIBIOTICS	MACROLIDE ANTIBIOTICS	Macrolides	clarithromycin	224912	500 mg	tablet extended release 24 hr	Oral
29854	BIAXIN XL PAK 500 MG ORAL TB24	clarithromycin ER 500 mg tablet,extended release 24 hr	ANTIBIOTICS	MACROLIDE ANTIBIOTICS	Macrolides	clarithromycin	224912	500 mg	tablet extended release 24 hr	Oral
27602	CLARITHROMYCIN 500 MG ORAL TB24	clarithromycin ER 500 mg tablet,extended release 24 hr	ANTIBIOTICS	MACROLIDE ANTIBIOTICS	Macrolides	clarithromycin	224912	500 mg	tablet extended release 24 hr	Oral
143019	CLARITHROMYCIN 500 MG ORAL TBER	clarithromycin ER 500 mg tablet,extended release 24 hr	ANTIBIOTICS	MACROLIDE ANTIBIOTICS		clarithromycin	224912	500 mg	tablet extended release	Oral
100216	CLARITHROMYCIN ER 500 MG ORAL TB24	clarithromycin ER 500 mg tablet,extended release 24 hr	ANTIBIOTICS	MACROLIDE ANTIBIOTICS		clarithromycin	224912	500 mg	tablet extended release 24 hr	Oral
118342	BIAXIN ORAL	clarithromycin oral	ANTIBIOTICS	MACROLIDE ANTIBIOTICS	Macrolides	clarithromycin	171032			Oral
118344	BIAXIN XL ORAL	clarithromycin oral	ANTIBIOTICS	MACROLIDE ANTIBIOTICS	Macrolides	clarithromycin	224912			Oral
118343	BIAXIN XL PAK ORAL	clarithromycin oral	ANTIBIOTICS	MACROLIDE ANTIBIOTICS	Macrolides	clarithromycin	224912			Oral
120424	CLARITHROMYCIN ER PO	clarithromycin oral	ANTIBIOTICS	MACROLIDE ANTIBIOTICS		clarithromycin	224912			Oral
120425	CLARITHROMYCIN ORAL	clarithromycin oral	ANTIBIOTICS	MACROLIDE ANTIBIOTICS	Macrolides	clarithromycin	171032			Oral
1732	CLEOCIN PEDIATRIC 75 MG/5 ML ORAL SOLR	clindamycin 75 mg/5 mL oral solution	ANTIBIOTICS	LINCOSAMIDE ANTIBIOTICS	Lincosamide Antibiotics	clindamycin palmitate HCl	222528	75 mg/5 mL	Recon Soln	Oral
37642	CLINDAMYCIN PALMITATE HCL 75 MG/5 ML ORAL SOLR	clindamycin 75 mg/5 mL oral solution	ANTIBIOTICS	LINCOSAMIDE ANTIBIOTICS	Lincosamide Antibiotics	clindamycin palmitate HCl	222528	75 mg/5 mL	Recon Soln	Oral
186893	CLINDAMYCIN PALMITATE HCL 75 MG/5 ML ORAL SOLR [COMPILED RECORD] [AGE ADULT] [5/7/2018 3:23 PM]	clindamycin 75 mg/5 mL oral solution	ANTIBIOTICS	LINCOSAMIDE ANTIBIOTICS	Lincosamide Antibiotics	clindamycin palmitate HCl	222528	75 mg/5 mL	Recon Soln	Oral
187624	CLINDAMYCIN PALMITATE HCL 75 MG/5 ML ORAL SOLR [COMPILED RECORD] [AGE NEONATE] [5/7/2018 3:24 PM]	clindamycin 75 mg/5 mL oral solution	ANTIBIOTICS	LINCOSAMIDE ANTIBIOTICS	Lincosamide Antibiotics	clindamycin palmitate HCl	222528	75 mg/5 mL	Recon Soln	Oral
212939	CLINDAMYCIN PALMITATE HCL 75 MG/5 ML ORAL SOLR [COMPILED RECORD] [AGE PEDIATRIC >40 KG] [5/7/2018 3:26 PM]	clindamycin 75 mg/5 mL oral solution	ANTIBIOTICS	LINCOSAMIDE ANTIBIOTICS	Lincosamide Antibiotics	clindamycin palmitate HCl	222528	75 mg/5 mL	Recon Soln	Oral
186895	CLINDAMYCIN PALMITATE HCL 75 MG/5 ML ORAL SOLR [COMPILED RECORD] [AGE PEDIATRIC] [5/7/2018 3:23 PM]	clindamycin 75 mg/5 mL oral solution	ANTIBIOTICS	LINCOSAMIDE ANTIBIOTICS	Lincosamide Antibiotics	clindamycin palmitate HCl	222528	75 mg/5 mL	Recon Soln	Oral
196587	CLINDAMYCIN PEDIATRIC 75 MG/5 ML ORAL SOLR	clindamycin 75 mg/5 mL oral solution	ANTIBIOTICS	LINCOSAMIDE ANTIBIOTICS	Lincosamide Antibiotics	clindamycin palmitate HCl	222528	75 mg/5 mL	Recon Soln	Oral
1729	CLEOCIN HCL 150 MG ORAL CAP	clindamycin HCl 150 mg capsule	ANTIBIOTICS	LINCOSAMIDE ANTIBIOTICS	Lincosamide Antibiotics	clindamycin HCl	193624	150 mg	Capsule	Oral
154205	CLEOCIN HCL 150 MG ORAL CAP	clindamycin HCl 150 mg capsule	ANTIBIOTICS	LINCOSAMIDE ANTIBIOTICS		clindamycin HCl	193624	150 mg	Capsule	Oral
1740	CLINDAMYCIN HCL 150 MG ORAL CAP	clindamycin HCl 150 mg capsule	ANTIBIOTICS	LINCOSAMIDE ANTIBIOTICS	Lincosamide Antibiotics	clindamycin HCl	193624	150 mg	Capsule	Oral
1730	CLEOCIN HCL 300 MG ORAL CAP	clindamycin HCl 300 mg capsule	ANTIBIOTICS	LINCOSAMIDE ANTIBIOTICS	Lincosamide Antibiotics	clindamycin HCl	167106	300 mg	Capsule	Oral
154206	CLEOCIN HCL 300 MG ORAL CAP	clindamycin HCl 300 mg capsule	ANTIBIOTICS	LINCOSAMIDE ANTIBIOTICS		clindamycin HCl	167106	300 mg	Capsule	Oral
9621	CLINDAMYCIN HCL 300 MG ORAL CAP	clindamycin HCl 300 mg capsule	ANTIBIOTICS	LINCOSAMIDE ANTIBIOTICS	Lincosamide Antibiotics	clindamycin HCl	167106	300 mg	Capsule	Oral
1731	CLEOCIN HCL 75 MG ORAL CAP	clindamycin HCl 75 mg capsule	ANTIBIOTICS	LINCOSAMIDE ANTIBIOTICS	Lincosamide Antibiotics	clindamycin HCl	173116	75 mg	Capsule	Oral
1741	CLINDAMYCIN HCL 75 MG ORAL CAP	clindamycin HCl 75 mg capsule	ANTIBIOTICS	LINCOSAMIDE ANTIBIOTICS	Lincosamide Antibiotics	clindamycin HCl	173116	75 mg	Capsule	Oral
213518	CLEOCIN HCL ORAL	clindamycin HCl oral	ANTIBIOTICS	LINCOSAMIDE ANTIBIOTICS	Lincosamide Antibiotics	clindamycin HCl	167106			Oral
120486	CLEOCIN ORAL	clindamycin HCl oral	ANTIBIOTICS	LINCOSAMIDE ANTIBIOTICS	Lincosamide Antibiotics	clindamycin HCl	167106			Oral
120506	CLINDAMYCIN HCL ORAL	clindamycin HCl oral	ANTIBIOTICS	LINCOSAMIDE ANTIBIOTICS	Lincosamide Antibiotics	clindamycin HCl	167106			Oral
184407	CLINDAMYCIN PALMITATE HCL	clindamycin palmitate HCl	ANTIBIOTICS	LINCOSAMIDE ANTIBIOTICS	Lincosamide Antibiotics	clindamycin palmitate HCl	222528
213519	CLEOCIN PEDIATRIC ORAL	clindamycin palmitate HCl oral	ANTIBIOTICS	LINCOSAMIDE ANTIBIOTICS	Lincosamide Antibiotics	clindamycin palmitate HCl	222528			Oral
184743	CLINDAMYCIN PALMITATE HCL ORAL	clindamycin palmitate HCl oral	ANTIBIOTICS	LINCOSAMIDE ANTIBIOTICS	Lincosamide Antibiotics	clindamycin palmitate HCl	222528			Oral
120508	CLINDAMYCIN PALMITATE PO	clindamycin palmitate HCl oral	ANTIBIOTICS	LINCOSAMIDE ANTIBIOTICS	Lincosamide Antibiotics	clindamycin palmitate HCl	222528			Oral
234332	CLINDAMYCIN PEDIATRIC ORAL	clindamycin palmitate HCl oral	ANTIBIOTICS	LINCOSAMIDE ANTIBIOTICS	Lincosamide Antibiotics	clindamycin palmitate HCl	222528			Oral
2158	DECLOMYCIN 150 MG ORAL TAB	demeclocycline 150 mg tablet	ANTIBIOTICS	TETRACYCLINE ANTIBIOTICS	Tetracycline Antibiotics	demeclocycline HCl	183851	150 mg	Tablet	Oral
9726	DEMECLOCYCLINE 150 MG ORAL TAB	demeclocycline 150 mg tablet	ANTIBIOTICS	TETRACYCLINE ANTIBIOTICS	Tetracycline Antibiotics	demeclocycline HCl	183851	150 mg	Tablet	Oral
2159	DECLOMYCIN 300 MG ORAL TAB	demeclocycline 300 mg tablet	ANTIBIOTICS	TETRACYCLINE ANTIBIOTICS	Tetracycline Antibiotics	demeclocycline HCl	254416	300 mg	Tablet	Oral
9727	DEMECLOCYCLINE 300 MG ORAL TAB	demeclocycline 300 mg tablet	ANTIBIOTICS	TETRACYCLINE ANTIBIOTICS	Tetracycline Antibiotics	demeclocycline HCl	254416	300 mg	Tablet	Oral
121807	DECLOMYCIN ORAL	demeclocycline oral	ANTIBIOTICS	TETRACYCLINE ANTIBIOTICS	Tetracycline Antibiotics	demeclocycline HCl	183851			Oral
121895	DEMECLOCYCLINE ORAL	demeclocycline oral	ANTIBIOTICS	TETRACYCLINE ANTIBIOTICS	Tetracycline Antibiotics	demeclocycline HCl	183851			Oral
111093	DICLOXACILLIN SODIUM	dicloxacillin	ANTIBIOTICS	PENICILLIN ANTIBIOTICS	Penicillin Antibiotic - Penicillinase-resistant	dicloxacillin sodium	154602
2414	DICLOXACILLIN 250 MG ORAL CAP	dicloxacillin 250 mg capsule	ANTIBIOTICS	PENICILLIN ANTIBIOTICS	Penicillin Antibiotic - Penicillinase-resistant	dicloxacillin sodium	283416	250 mg	Capsule	Oral
141260	DYCILL 250 MG ORAL CAP	dicloxacillin 250 mg capsule	ANTIBIOTICS	PENICILLIN ANTIBIOTICS	Penicillin Antibiotic - Penicillinase-resistant	dicloxacillin sodium	283416	250 mg	Capsule	Oral
144738	DYNAPEN 250 MG ORAL CAP	dicloxacillin 250 mg capsule	ANTIBIOTICS	PENICILLIN ANTIBIOTICS	Penicillin Antibiotic - Penicillinase-resistant	dicloxacillin sodium	283416	250 mg	Capsule	Oral
154088	PATHOCIL 250 MG ORAL CAP	dicloxacillin 250 mg capsule	ANTIBIOTICS	PENICILLIN ANTIBIOTICS	Penicillin Antibiotic - Penicillinase-resistant	dicloxacillin sodium	283416	250 mg	Capsule	Oral
2415	DICLOXACILLIN 500 MG ORAL CAP	dicloxacillin 500 mg capsule	ANTIBIOTICS	PENICILLIN ANTIBIOTICS	Penicillin Antibiotic - Penicillinase-resistant	dicloxacillin sodium	154602	500 mg	Capsule	Oral
143753	DYCILL 500 MG ORAL CAP	dicloxacillin 500 mg capsule	ANTIBIOTICS	PENICILLIN ANTIBIOTICS	Penicillin Antibiotic - Penicillinase-resistant	dicloxacillin sodium	154602	500 mg	Capsule	Oral
84935	DYNAPEN 500 MG ORAL CAP	dicloxacillin 500 mg capsule	ANTIBIOTICS	PENICILLIN ANTIBIOTICS	Penicillin Antibiotic - Penicillinase-resistant	dicloxacillin sodium	154602	500 mg	Capsule	Oral
154089	PATHOCIL 500 MG ORAL CAP	dicloxacillin 500 mg capsule	ANTIBIOTICS	PENICILLIN ANTIBIOTICS	Penicillin Antibiotic - Penicillinase-resistant	dicloxacillin sodium	154602	500 mg	Capsule	Oral
122412	DICLOXACILLIN ORAL	dicloxacillin oral	ANTIBIOTICS	PENICILLIN ANTIBIOTICS	Penicillin Antibiotic - Penicillinase-resistant	dicloxacillin sodium	154602			Oral
123062	DYNAPEN PO	dicloxacillin oral	ANTIBIOTICS	PENICILLIN ANTIBIOTICS	Penicillin Antibiotic - Penicillinase-resistant	dicloxacillin sodium	154602			Oral
86950	DOXYCYCLINE CALCIUM 50 MG/5 ML ORAL SYRP	doxycycline 50 mg/5 mL syrup	ANTIBIOTICS	TETRACYCLINE ANTIBIOTICS	Tetracycline Antibiotics	doxycycline calcium	255441	50 mg/5 mL	Syrup	Oral
210214	DOXYCYCLINE CALCIUM 50 MG/5 ML ORAL SYRP [COMPILED RECORD] [AGE ADULT] [6/26/2018 12:46 PM]	doxycycline 50 mg/5 mL syrup	ANTIBIOTICS	TETRACYCLINE ANTIBIOTICS	Tetracycline Antibiotics	doxycycline calcium	255441	50 mg/5 mL	Syrup	Oral
210216	DOXYCYCLINE CALCIUM 50 MG/5 ML ORAL SYRP [COMPILED RECORD] [AGE NEONATE] [6/26/2018 12:46 PM]	doxycycline 50 mg/5 mL syrup	ANTIBIOTICS	TETRACYCLINE ANTIBIOTICS	Tetracycline Antibiotics	doxycycline calcium	255441	50 mg/5 mL	Syrup	Oral
210215	DOXYCYCLINE CALCIUM 50 MG/5 ML ORAL SYRP [COMPILED RECORD] [AGE PEDIATRIC >40 KG] [6/26/2018 12:46 PM]	doxycycline 50 mg/5 mL syrup	ANTIBIOTICS	TETRACYCLINE ANTIBIOTICS	Tetracycline Antibiotics	doxycycline calcium	255441	50 mg/5 mL	Syrup	Oral
210217	DOXYCYCLINE CALCIUM 50 MG/5 ML ORAL SYRP [COMPILED RECORD] [AGE PEDIATRIC] [6/26/2018 12:46 PM]	doxycycline 50 mg/5 mL syrup	ANTIBIOTICS	TETRACYCLINE ANTIBIOTICS	Tetracycline Antibiotics	doxycycline calcium	255441	50 mg/5 mL	Syrup	Oral
8569	VIBRAMYCIN 50 MG/5 ML ORAL SYRP	doxycycline 50 mg/5 mL syrup	ANTIBIOTICS	TETRACYCLINE ANTIBIOTICS	Tetracycline Antibiotics	doxycycline calcium	255441	50 mg/5 mL	Syrup	Oral
154236	VIBRAMYCIN CALCIUM 50 MG/5 ML ORAL SYRP	doxycycline 50 mg/5 mL syrup	ANTIBIOTICS	TETRACYCLINE ANTIBIOTICS	Tetracycline Antibiotics	doxycycline calcium	255441	50 mg/5 mL	Syrup	Oral
111130	DOXYCYCLINE CALCIUM	doxycycline calcium	ANTIBIOTICS	TETRACYCLINE ANTIBIOTICS	Tetracycline Antibiotics	doxycycline calcium	255441
154220	AK-RAMYCIN 100 MG ORAL CAP	doxycycline hyclate 100 mg capsule	ANTIBIOTICS	TETRACYCLINE ANTIBIOTICS	Tetracycline Antibiotics	doxycycline hyclate	162562	100 mg	Capsule	Oral
154221	ARLADOX 100 MG ORAL CAP	doxycycline hyclate 100 mg capsule	ANTIBIOTICS	TETRACYCLINE ANTIBIOTICS	Tetracycline Antibiotics	doxycycline hyclate	162562	100 mg	Capsule	Oral
146265	DOXY 100 MG ORAL CAP	doxycycline hyclate 100 mg capsule	ANTIBIOTICS	TETRACYCLINE ANTIBIOTICS	Tetracycline Antibiotics	doxycycline hyclate	162562	100 mg	Capsule	Oral
2620	DOXY-CAPS 100 MG ORAL CAP	doxycycline hyclate 100 mg capsule	ANTIBIOTICS	TETRACYCLINE ANTIBIOTICS	Tetracycline Antibiotics	doxycycline hyclate	162562	100 mg	Capsule	Oral
154218	DOXYCHEL 100 MG ORAL CAP	doxycycline hyclate 100 mg capsule	ANTIBIOTICS	TETRACYCLINE ANTIBIOTICS	Tetracycline Antibiotics	doxycycline hyclate	162562	100 mg	Capsule	Oral
2623	DOXYCYCLINE HYCLATE 100 MG ORAL CAP	doxycycline hyclate 100 mg capsule	ANTIBIOTICS	TETRACYCLINE ANTIBIOTICS	Tetracycline Antibiotics	doxycycline hyclate	162562	100 mg	Capsule	Oral
154219	DOXY-D 100 MG ORAL CAP	doxycycline hyclate 100 mg capsule	ANTIBIOTICS	TETRACYCLINE ANTIBIOTICS	Tetracycline Antibiotics	doxycycline hyclate	162562	100 mg	Capsule	Oral
154217	DOXY-LEMMON 100 MG ORAL CAP	doxycycline hyclate 100 mg capsule	ANTIBIOTICS	TETRACYCLINE ANTIBIOTICS	Tetracycline Antibiotics	doxycycline hyclate	162562	100 mg	Capsule	Oral
189712	MORGIDOX 100 MG ORAL CAP	doxycycline hyclate 100 mg capsule	ANTIBIOTICS	TETRACYCLINE ANTIBIOTICS	Tetracycline Antibiotics	doxycycline hyclate	162562	100 mg	Capsule	Oral
154216	SK-DOXYCYCLINE HYCLATE 100 MG ORAL CAP	doxycycline hyclate 100 mg capsule	ANTIBIOTICS	TETRACYCLINE ANTIBIOTICS	Tetracycline Antibiotics	doxycycline hyclate	162562	100 mg	Capsule	Oral
154222	T-VIBRA 100 MG ORAL CAP	doxycycline hyclate 100 mg capsule	ANTIBIOTICS	TETRACYCLINE ANTIBIOTICS	Tetracycline Antibiotics	doxycycline hyclate	162562	100 mg	Capsule	Oral
8566	VIBRAMYCIN 100 MG ORAL CAP	doxycycline hyclate 100 mg capsule	ANTIBIOTICS	TETRACYCLINE ANTIBIOTICS	Tetracycline Antibiotics	doxycycline hyclate	162562	100 mg	Capsule	Oral
154228	AK-RAMYCIN 100 MG ORAL TAB	doxycycline hyclate 100 mg tablet	ANTIBIOTICS	TETRACYCLINE ANTIBIOTICS	Tetracycline Antibiotics	doxycycline hyclate	290164	100 mg	Tablet	Oral
154230	BIO-TAB 100 MG ORAL TAB	doxycycline hyclate 100 mg tablet	ANTIBIOTICS	TETRACYCLINE ANTIBIOTICS	Tetracycline Antibiotics	doxycycline hyclate	290164	100 mg	Tablet	Oral
154232	DOXI FILM 100 MG ORAL TAB	doxycycline hyclate 100 mg tablet	ANTIBIOTICS	TETRACYCLINE ANTIBIOTICS	Tetracycline Antibiotics	doxycycline hyclate	290164	100 mg	Tablet	Oral
146689	DOXY 100 MG ORAL TAB	doxycycline hyclate 100 mg tablet	ANTIBIOTICS	TETRACYCLINE ANTIBIOTICS	Tetracycline Antibiotics	doxycycline hyclate	290164	100 mg	Tablet	Oral
154224	DOXYCHEL 100 MG ORAL TAB	doxycycline hyclate 100 mg tablet	ANTIBIOTICS	TETRACYCLINE ANTIBIOTICS	Tetracycline Antibiotics	doxycycline hyclate	290164	100 mg	Tablet	Oral
2625	DOXYCYCLINE HYCLATE 100 MG ORAL TAB	doxycycline hyclate 100 mg tablet	ANTIBIOTICS	TETRACYCLINE ANTIBIOTICS	Tetracycline Antibiotics	doxycycline hyclate	290164	100 mg	Tablet	Oral
154227	DOXYGEN 100 MG ORAL TAB	doxycycline hyclate 100 mg tablet	ANTIBIOTICS	TETRACYCLINE ANTIBIOTICS	Tetracycline Antibiotics	doxycycline hyclate	290164	100 mg	Tablet	Oral
154223	DOXY-LEMMON 100 MG ORAL TAB	doxycycline hyclate 100 mg tablet	ANTIBIOTICS	TETRACYCLINE ANTIBIOTICS	Tetracycline Antibiotics	doxycycline hyclate	290164	100 mg	Tablet	Oral
154225	DOXY-TABS 100 MG ORAL TAB	doxycycline hyclate 100 mg tablet	ANTIBIOTICS	TETRACYCLINE ANTIBIOTICS	Tetracycline Antibiotics	doxycycline hyclate	290164	100 mg	Tablet	Oral
154229	POLY V 100 MG ORAL TAB	doxycycline hyclate 100 mg tablet	ANTIBIOTICS	TETRACYCLINE ANTIBIOTICS		doxycycline hyclate	290164	100 mg	Tablet	Oral
154231	POLY-V 100 MG ORAL TAB	doxycycline hyclate 100 mg tablet	ANTIBIOTICS	TETRACYCLINE ANTIBIOTICS	Tetracycline Antibiotics	doxycycline hyclate	290164	100 mg	Tablet	Oral
154226	VIBRACIN 100 MG ORAL TAB	doxycycline hyclate 100 mg tablet	ANTIBIOTICS	TETRACYCLINE ANTIBIOTICS	Tetracycline Antibiotics	doxycycline hyclate	290164	100 mg	Tablet	Oral
8565	VIBRA-TABS 100 MG ORAL TAB	doxycycline hyclate 100 mg tablet	ANTIBIOTICS	TETRACYCLINE ANTIBIOTICS	Tetracycline Antibiotics	doxycycline hyclate	290164	100 mg	Tablet	Oral
42086	DORYX 100 MG ORAL TBEC	doxycycline hyclate 100 mg tablet,delayed release	ANTIBIOTICS	TETRACYCLINE ANTIBIOTICS	Tetracycline Antibiotics	doxycycline hyclate	474861	100 mg	tablet,delayed release (DR/EC)	Oral
99233	DOXYCYCLINE HYCLATE 100 MG ORAL TBEC	doxycycline hyclate 100 mg tablet,delayed release	ANTIBIOTICS	TETRACYCLINE ANTIBIOTICS	Tetracycline Antibiotics	doxycycline hyclate	474861	100 mg	tablet,delayed release (DR/EC)	Oral
209745	DORYX MPC 120 MG ORAL TBEC	doxycycline hyclate 120 mg tablet, delayed release	ANTIBIOTICS	TETRACYCLINE ANTIBIOTICS	Tetracycline Antibiotics	doxycycline hyclate	591089	120 mg	tablet,delayed release (DR/EC)	Oral
209737	DOXYCYCLINE HYCLATE 120 MG ORAL TBEC	doxycycline hyclate 120 mg tablet, delayed release	ANTIBIOTICS	TETRACYCLINE ANTIBIOTICS	Tetracycline Antibiotics	doxycycline hyclate	591089	120 mg	tablet,delayed release (DR/EC)	Oral
201444	ACTICLATE 150 MG ORAL TAB	doxycycline hyclate 150 mg tablet	ANTIBIOTICS	TETRACYCLINE ANTIBIOTICS	Tetracycline Antibiotics	doxycycline hyclate	582202	150 mg	Tablet	Oral
201417	DOXYCYCLINE HYCLATE 150 MG ORAL TAB	doxycycline hyclate 150 mg tablet	ANTIBIOTICS	TETRACYCLINE ANTIBIOTICS	Tetracycline Antibiotics	doxycycline hyclate	582202	150 mg	Tablet	Oral
174518	DORYX 150 MG ORAL TBEC	doxycycline hyclate 150 mg tablet,delayed release	ANTIBIOTICS	TETRACYCLINE ANTIBIOTICS	Tetracycline Antibiotics	doxycycline hyclate	555364	150 mg	tablet,delayed release (DR/EC)	Oral
174500	DOXYCYCLINE HYCLATE 150 MG ORAL TBEC	doxycycline hyclate 150 mg tablet,delayed release	ANTIBIOTICS	TETRACYCLINE ANTIBIOTICS	Tetracycline Antibiotics	doxycycline hyclate	555364	150 mg	tablet,delayed release (DR/EC)	Oral
218567	SOLOXIDE 150 MG ORAL TBEC	doxycycline hyclate 150 mg tablet,delayed release	ANTIBIOTICS	TETRACYCLINE ANTIBIOTICS	Tetracycline Antibiotics	doxycycline hyclate	555364	150 mg	tablet,delayed release (DR/EC)	Oral
197120	DORYX 200 MG ORAL TBEC	doxycycline hyclate 200 mg tablet,delayed release	ANTIBIOTICS	TETRACYCLINE ANTIBIOTICS	Tetracycline Antibiotics	doxycycline hyclate	578077	200 mg	tablet,delayed release (DR/EC)	Oral
197069	DOXYCYCLINE HYCLATE 200 MG ORAL TBEC	doxycycline hyclate 200 mg tablet,delayed release	ANTIBIOTICS	TETRACYCLINE ANTIBIOTICS	Tetracycline Antibiotics	doxycycline hyclate	578077	200 mg	tablet,delayed release (DR/EC)	Oral
154215	ARLADOX 50 MG ORAL CAP	doxycycline hyclate 50 mg capsule	ANTIBIOTICS	TETRACYCLINE ANTIBIOTICS	Tetracycline Antibiotics	doxycycline hyclate	186076	50 mg	Capsule	Oral
154214	DOXY-CAPS 50 MG ORAL CAP	doxycycline hyclate 50 mg capsule	ANTIBIOTICS	TETRACYCLINE ANTIBIOTICS	Tetracycline Antibiotics	doxycycline hyclate	186076	50 mg	Capsule	Oral
154212	DOXYCHEL 50 MG ORAL CAP	doxycycline hyclate 50 mg capsule	ANTIBIOTICS	TETRACYCLINE ANTIBIOTICS	Tetracycline Antibiotics	doxycycline hyclate	186076	50 mg	Capsule	Oral
2624	DOXYCYCLINE HYCLATE 50 MG ORAL CAP	doxycycline hyclate 50 mg capsule	ANTIBIOTICS	TETRACYCLINE ANTIBIOTICS	Tetracycline Antibiotics	doxycycline hyclate	186076	50 mg	Capsule	Oral
154213	DOXY-D 50 MG ORAL CAP	doxycycline hyclate 50 mg capsule	ANTIBIOTICS	TETRACYCLINE ANTIBIOTICS	Tetracycline Antibiotics	doxycycline hyclate	186076	50 mg	Capsule	Oral
154211	DOXY-LEMMON 50 MG ORAL CAP	doxycycline hyclate 50 mg capsule	ANTIBIOTICS	TETRACYCLINE ANTIBIOTICS	Tetracycline Antibiotics	doxycycline hyclate	186076	50 mg	Capsule	Oral
209715	MORGIDOX 50 MG ORAL CAP	doxycycline hyclate 50 mg capsule	ANTIBIOTICS	TETRACYCLINE ANTIBIOTICS	Tetracycline Antibiotics	doxycycline hyclate	186076	50 mg	Capsule	Oral
154210	SK-DOXYCYCLINE HYCLATE 50 MG ORAL CAP	doxycycline hyclate 50 mg capsule	ANTIBIOTICS	TETRACYCLINE ANTIBIOTICS	Tetracycline Antibiotics	doxycycline hyclate	186076	50 mg	Capsule	Oral
8567	VIBRAMYCIN 50 MG ORAL CAP	doxycycline hyclate 50 mg capsule	ANTIBIOTICS	TETRACYCLINE ANTIBIOTICS	Tetracycline Antibiotics	doxycycline hyclate	186076	50 mg	Capsule	Oral
204254	DOXYCYCLINE HYCLATE 50 MG ORAL TAB	doxycycline hyclate 50 mg tablet	ANTIBIOTICS	TETRACYCLINE ANTIBIOTICS	Tetracycline Antibiotics	doxycycline hyclate	584689	50 mg	Tablet	Oral
210569	TARGADOX 50 MG ORAL TAB	doxycycline hyclate 50 mg tablet	ANTIBIOTICS	TETRACYCLINE ANTIBIOTICS	Tetracycline Antibiotics	doxycycline hyclate	584689	50 mg	Tablet	Oral
204892	DORYX 50 MG ORAL TBEC	doxycycline hyclate 50 mg tablet,delayed release	ANTIBIOTICS	TETRACYCLINE ANTIBIOTICS	Tetracycline Antibiotics	doxycycline hyclate	586015	50 mg	tablet,delayed release (DR/EC)	Oral
204884	DOXYCYCLINE HYCLATE 50 MG ORAL TBEC	doxycycline hyclate 50 mg tablet,delayed release	ANTIBIOTICS	TETRACYCLINE ANTIBIOTICS	Tetracycline Antibiotics	doxycycline hyclate	586015	50 mg	tablet,delayed release (DR/EC)	Oral
201443	ACTICLATE 75 MG ORAL TAB	doxycycline hyclate 75 mg tablet	ANTIBIOTICS	TETRACYCLINE ANTIBIOTICS	Tetracycline Antibiotics	doxycycline hyclate	582201	75 mg	Tablet	Oral
201416	DOXYCYCLINE HYCLATE 75 MG ORAL TAB	doxycycline hyclate 75 mg tablet	ANTIBIOTICS	TETRACYCLINE ANTIBIOTICS	Tetracycline Antibiotics	doxycycline hyclate	582201	75 mg	Tablet	Oral
42087	DORYX 75 MG ORAL TBEC	doxycycline hyclate 75 mg tablet,delayed release	ANTIBIOTICS	TETRACYCLINE ANTIBIOTICS	Tetracycline Antibiotics	doxycycline hyclate	474860	75 mg	tablet,delayed release (DR/EC)	Oral
99232	DOXYCYCLINE HYCLATE 75 MG ORAL TBEC	doxycycline hyclate 75 mg tablet,delayed release	ANTIBIOTICS	TETRACYCLINE ANTIBIOTICS	Tetracycline Antibiotics	doxycycline hyclate	474860	75 mg	tablet,delayed release (DR/EC)	Oral
201454	ACTICLATE ORAL	doxycycline hyclate oral	ANTIBIOTICS	TETRACYCLINE ANTIBIOTICS	Tetracycline Antibiotics	doxycycline hyclate	582201			Oral
209792	DORYX MPC ORAL	doxycycline hyclate oral	ANTIBIOTICS	TETRACYCLINE ANTIBIOTICS	Tetracycline Antibiotics	doxycycline hyclate	591089			Oral
122777	DORYX ORAL	doxycycline hyclate oral	ANTIBIOTICS	TETRACYCLINE ANTIBIOTICS	Tetracycline Antibiotics	doxycycline hyclate	578077			Oral
190104	MORGIDOX ORAL	doxycycline hyclate oral	ANTIBIOTICS	TETRACYCLINE ANTIBIOTICS	Tetracycline Antibiotics	doxycycline hyclate	162562			Oral
190112	OCUDOX ORAL	doxycycline hyclate oral	ANTIBIOTICS	TETRACYCLINE ANTIBIOTICS	Tetracycline Antibiotics	doxycycline hyclate	186076			Oral
218715	SOLOXIDE ORAL	doxycycline hyclate oral	ANTIBIOTICS	TETRACYCLINE ANTIBIOTICS	Tetracycline Antibiotics	doxycycline hyclate	555364			Oral
210779	TARGADOX ORAL	doxycycline hyclate oral	ANTIBIOTICS	TETRACYCLINE ANTIBIOTICS	Tetracycline Antibiotics	doxycycline hyclate	584689			Oral
139587	VIBRAMYCIN ORAL	doxycycline hyclate oral	ANTIBIOTICS	TETRACYCLINE ANTIBIOTICS	Tetracycline Antibiotics	doxycycline calcium	155953			Oral
139586	VIBRA-TABS PO	doxycycline hyclate oral	ANTIBIOTICS	TETRACYCLINE ANTIBIOTICS	Tetracycline Antibiotics	doxycycline hyclate	290164			Oral
166653	DOXYCYCLINE 100 MG ORAL CAP	doxycycline monohydrate 100 mg capsule	ANTIBIOTICS	TETRACYCLINE ANTIBIOTICS		doxycycline monohydrate	235975	100 mg	Capsule	Oral
9900	DOXYCYCLINE MONOHYDRATE 100 MG ORAL CAP	doxycycline monohydrate 100 mg capsule	ANTIBIOTICS	TETRACYCLINE ANTIBIOTICS	Tetracycline Antibiotics	doxycycline monohydrate	235975	100 mg	Capsule	Oral
203926	MONDOXYNE NL 100 MG ORAL CAP	doxycycline monohydrate 100 mg capsule	ANTIBIOTICS	TETRACYCLINE ANTIBIOTICS	Tetracycline Antibiotics	doxycycline monohydrate	235975	100 mg	Capsule	Oral
5155	MONODOX 100 MG ORAL CAP	doxycycline monohydrate 100 mg capsule	ANTIBIOTICS	TETRACYCLINE ANTIBIOTICS	Tetracycline Antibiotics	doxycycline monohydrate	235975	100 mg	Capsule	Oral
216244	OKEBO 100 MG ORAL CAP	doxycycline monohydrate 100 mg capsule	ANTIBIOTICS	TETRACYCLINE ANTIBIOTICS	Tetracycline Antibiotics	doxycycline monohydrate	235975	100 mg	Capsule	Oral
30943	ADOXA 100 MG ORAL TAB	doxycycline monohydrate 100 mg tablet	ANTIBIOTICS	TETRACYCLINE ANTIBIOTICS	Tetracycline Antibiotics	doxycycline monohydrate	205916	100 mg	Tablet	Oral
172119	ADOXA PAK 100 MG ORAL DSPK	doxycycline monohydrate 100 mg tablet	ANTIBIOTICS	TETRACYCLINE ANTIBIOTICS		doxycycline monohydrate	205916	100 mg	tablets,dose pack	Oral
40162	ADOXA PAK 100 MG ORAL TAB	doxycycline monohydrate 100 mg tablet	ANTIBIOTICS	TETRACYCLINE ANTIBIOTICS	Tetracycline Antibiotics	doxycycline monohydrate	205916	100 mg	Tablet	Oral
177364	AVIDOXY 100 MG ORAL TAB	doxycycline monohydrate 100 mg tablet	ANTIBIOTICS	TETRACYCLINE ANTIBIOTICS	Tetracycline Antibiotics	doxycycline monohydrate	205916	100 mg	Tablet	Oral
21818	DOXYCYCLINE MONOHYDRATE 100 MG ORAL TAB	doxycycline monohydrate 100 mg tablet	ANTIBIOTICS	TETRACYCLINE ANTIBIOTICS	Tetracycline Antibiotics	doxycycline monohydrate	205916	100 mg	Tablet	Oral
102357	ADOXA 150 MG ORAL CAP	doxycycline monohydrate 150 mg capsule	ANTIBIOTICS	TETRACYCLINE ANTIBIOTICS	Tetracycline Antibiotics	doxycycline monohydrate	552640	150 mg	Capsule	Oral
102355	DOXYCYCLINE MONOHYDRATE 150 MG ORAL CAP	doxycycline monohydrate 150 mg capsule	ANTIBIOTICS	TETRACYCLINE ANTIBIOTICS	Tetracycline Antibiotics	doxycycline monohydrate	552640	150 mg	Capsule	Oral
43190	ADOXA PAK 150 MG ORAL TAB	doxycycline monohydrate 150 mg tablet	ANTIBIOTICS	TETRACYCLINE ANTIBIOTICS	Tetracycline Antibiotics	doxycycline monohydrate	475401	150 mg	Tablet	Oral
43209	DOXYCYCLINE MONOHYDRATE 150 MG ORAL TAB	doxycycline monohydrate 150 mg tablet	ANTIBIOTICS	TETRACYCLINE ANTIBIOTICS	Tetracycline Antibiotics	doxycycline monohydrate	475401	150 mg	Tablet	Oral
83827	DOXYCYCLINE MONOHYDRATE 25 MG/5 ML ORAL SUSR	doxycycline monohydrate 25 mg/5 mL oral suspension	ANTIBIOTICS	TETRACYCLINE ANTIBIOTICS	Tetracycline Antibiotics	doxycycline monohydrate	155953	25 mg/5 mL	Suspension for Reconstitution	Oral
199973	DOXYCYCLINE MONOHYDRATE 25 MG/5 ML ORAL SUSR [COMPILED RECORD] [AGE ADULT] [6/26/2018 12:46 PM]	doxycycline monohydrate 25 mg/5 mL oral suspension	ANTIBIOTICS	TETRACYCLINE ANTIBIOTICS	Tetracycline Antibiotics	doxycycline monohydrate	155953	25 mg/5 mL	Suspension for Reconstitution	Oral
212941	DOXYCYCLINE MONOHYDRATE 25 MG/5 ML ORAL SUSR [COMPILED RECORD] [AGE PEDIATRIC >40 KG] [6/26/2018 12:46 PM]	doxycycline monohydrate 25 mg/5 mL oral suspension	ANTIBIOTICS	TETRACYCLINE ANTIBIOTICS	Tetracycline Antibiotics	doxycycline monohydrate	155953	25 mg/5 mL	Suspension for Reconstitution	Oral
199972	DOXYCYCLINE MONOHYDRATE 25 MG/5 ML ORAL SUSR [COMPILED RECORD] [AGE PEDIATRIC] [6/26/2018 12:46 PM]	doxycycline monohydrate 25 mg/5 mL oral suspension	ANTIBIOTICS	TETRACYCLINE ANTIBIOTICS	Tetracycline Antibiotics	doxycycline monohydrate	155953	25 mg/5 mL	Suspension for Reconstitution	Oral
8568	VIBRAMYCIN 25 MG/5 ML ORAL SUSR	doxycycline monohydrate 25 mg/5 mL oral suspension	ANTIBIOTICS	TETRACYCLINE ANTIBIOTICS	Tetracycline Antibiotics	doxycycline monohydrate	155953	25 mg/5 mL	Suspension for Reconstitution	Oral
100104	DOXYCYCLINE MONOHYDRATE 40 MG ORAL CPID	doxycycline monohydrate 40 mg capsule,immediate - delay release	ANTIBIOTICS	TETRACYCLINE ANTIBIOTICS	Tetracycline Antibiotics	doxycycline monohydrate	545429	40 mg	capsule,IR - delay rel,biphase	Oral
76696	ORACEA 40 MG ORAL CPID	doxycycline monohydrate 40 mg capsule,immediate - delay release	ANTIBIOTICS	TETRACYCLINE ANTIBIOTICS	Tetracycline Antibiotics	doxycycline monohydrate	545429	40 mg	capsule,IR - delay rel,biphase	Oral
9901	DOXYCYCLINE MONOHYDRATE 50 MG ORAL CAP	doxycycline monohydrate 50 mg capsule	ANTIBIOTICS	TETRACYCLINE ANTIBIOTICS	Tetracycline Antibiotics	doxycycline monohydrate	220826	50 mg	Capsule	Oral
203924	MONDOXYNE NL 50 MG ORAL CAP	doxycycline monohydrate 50 mg capsule	ANTIBIOTICS	TETRACYCLINE ANTIBIOTICS	Tetracycline Antibiotics	doxycycline monohydrate	220826	50 mg	Capsule	Oral
5156	MONODOX 50 MG ORAL CAP	doxycycline monohydrate 50 mg capsule	ANTIBIOTICS	TETRACYCLINE ANTIBIOTICS	Tetracycline Antibiotics	doxycycline monohydrate	220826	50 mg	Capsule	Oral
30942	ADOXA 50 MG ORAL TAB	doxycycline monohydrate 50 mg tablet	ANTIBIOTICS	TETRACYCLINE ANTIBIOTICS	Tetracycline Antibiotics	doxycycline monohydrate	224956	50 mg	Tablet	Oral
30842	DOXYCYCLINE MONOHYDRATE 50 MG ORAL TAB	doxycycline monohydrate 50 mg tablet	ANTIBIOTICS	TETRACYCLINE ANTIBIOTICS	Tetracycline Antibiotics	doxycycline monohydrate	224956	50 mg	Tablet	Oral
101088	DOXYCYCLINE MONOHYDRATE 75 MG ORAL CAP	doxycycline monohydrate 75 mg capsule	ANTIBIOTICS	TETRACYCLINE ANTIBIOTICS	Tetracycline Antibiotics	doxycycline monohydrate	550382	75 mg	Capsule	Oral
203925	MONDOXYNE NL 75 MG ORAL CAP	doxycycline monohydrate 75 mg capsule	ANTIBIOTICS	TETRACYCLINE ANTIBIOTICS	Tetracycline Antibiotics	doxycycline monohydrate	550382	75 mg	Capsule	Oral
79002	MONODOX 75 MG ORAL CAP	doxycycline monohydrate 75 mg capsule	ANTIBIOTICS	TETRACYCLINE ANTIBIOTICS	Tetracycline Antibiotics	doxycycline monohydrate	550382	75 mg	Capsule	Oral
216243	OKEBO 75 MG ORAL CAP	doxycycline monohydrate 75 mg capsule	ANTIBIOTICS	TETRACYCLINE ANTIBIOTICS	Tetracycline Antibiotics	doxycycline monohydrate	550382	75 mg	Capsule	Oral
35071	ADOXA 75 MG ORAL TAB	doxycycline monohydrate 75 mg tablet	ANTIBIOTICS	TETRACYCLINE ANTIBIOTICS	Tetracycline Antibiotics	doxycycline monohydrate	448641	75 mg	Tablet	Oral
42360	ADOXA PAK 75 MG ORAL TAB	doxycycline monohydrate 75 mg tablet	ANTIBIOTICS	TETRACYCLINE ANTIBIOTICS	Tetracycline Antibiotics	doxycycline monohydrate	448641	75 mg	Tablet	Oral
35072	DOXYCYCLINE MONOHYDRATE 75 MG ORAL TAB	doxycycline monohydrate 75 mg tablet	ANTIBIOTICS	TETRACYCLINE ANTIBIOTICS	Tetracycline Antibiotics	doxycycline monohydrate	448641	75 mg	Tablet	Oral
115731	ADOXA ORAL	doxycycline monohydrate oral	ANTIBIOTICS	TETRACYCLINE ANTIBIOTICS	Tetracycline Antibiotics	doxycycline monohydrate	552640			Oral
115730	ADOXA PAK ORAL	doxycycline monohydrate oral	ANTIBIOTICS	TETRACYCLINE ANTIBIOTICS	Tetracycline Antibiotics	doxycycline monohydrate	205916			Oral
177460	AVIDOXY ORAL	doxycycline monohydrate oral	ANTIBIOTICS	TETRACYCLINE ANTIBIOTICS	Tetracycline Antibiotics	doxycycline monohydrate	205916			Oral
122835	DOXYCYCLINE MONOHYDRATE ORAL	doxycycline monohydrate oral	ANTIBIOTICS	TETRACYCLINE ANTIBIOTICS	Tetracycline Antibiotics	doxycycline monohydrate	155953			Oral
206571	MONDOXYNE NL ORAL	doxycycline monohydrate oral	ANTIBIOTICS	TETRACYCLINE ANTIBIOTICS	Tetracycline Antibiotics	doxycycline monohydrate	220826			Oral
129989	MONODOX ORAL	doxycycline monohydrate oral	ANTIBIOTICS	TETRACYCLINE ANTIBIOTICS	Tetracycline Antibiotics	doxycycline monohydrate	220826			Oral
216335	OKEBO ORAL	doxycycline monohydrate oral	ANTIBIOTICS	TETRACYCLINE ANTIBIOTICS	Tetracycline Antibiotics	doxycycline monohydrate	235975			Oral
131940	ORACEA ORAL	doxycycline monohydrate oral	ANTIBIOTICS	TETRACYCLINE ANTIBIOTICS	Tetracycline Antibiotics	doxycycline monohydrate	545429			Oral
122830	DOXYCYCLINE CALCIUM ORAL	doxycycline oral	ANTIBIOTICS	TETRACYCLINE ANTIBIOTICS	Tetracycline Antibiotics	doxycycline calcium	255441			Oral
111898	ENOXACIN	enoxacin	ANTIBIOTICS	QUINOLONE ANTIBIOTICS	Fluoroquinolone Antibiotics	enoxacin	253805
86903	ENOXACIN 200 MG ORAL TAB	enoxacin 200 mg tablet	ANTIBIOTICS	QUINOLONE ANTIBIOTICS	Fluoroquinolone Antibiotics	enoxacin	253805	200 mg	Tablet	Oral
151204	PENETREX 200 MG ORAL TAB	enoxacin 200 mg tablet	ANTIBIOTICS	QUINOLONE ANTIBIOTICS	Fluoroquinolone Antibiotics	enoxacin	253805	200 mg	Tablet	Oral
87587	ENOXACIN 400 MG ORAL TAB	enoxacin 400 mg tablet	ANTIBIOTICS	QUINOLONE ANTIBIOTICS	Fluoroquinolone Antibiotics	enoxacin	273971	400 mg	Tablet	Oral
143539	PENETREX 400 MG ORAL TAB	enoxacin 400 mg tablet	ANTIBIOTICS	QUINOLONE ANTIBIOTICS	Fluoroquinolone Antibiotics	enoxacin	273971	400 mg	Tablet	Oral
123500	ENOXACIN ORAL	enoxacin oral	ANTIBIOTICS	QUINOLONE ANTIBIOTICS	Fluoroquinolone Antibiotics	enoxacin	253805			Oral
13646	ERYC 250 MG ORAL CPDR	erythromycin 250 mg capsule,delayed release	ANTIBIOTICS	MACROLIDE ANTIBIOTICS	Macrolides	erythromycin base	428910	250 mg	capsule,delayed release(DR/EC)	Oral
28189	ERYTHROMYCIN 250 MG ORAL CPDR	erythromycin 250 mg capsule,delayed release	ANTIBIOTICS	MACROLIDE ANTIBIOTICS	Macrolides	erythromycin base	428910	250 mg	capsule,delayed release(DR/EC)	Oral
142751	ERYTHROMYCIN BASE 250 MG ORAL CPDR	erythromycin 250 mg capsule,delayed release	ANTIBIOTICS	MACROLIDE ANTIBIOTICS		erythromycin base	428910	250 mg	capsule,delayed release(DR/EC)	Oral
147821	ERYTHROMYCIN BASE COATED 250 MG ORAL CAP	erythromycin 250 mg capsule,delayed release	ANTIBIOTICS	MACROLIDE ANTIBIOTICS		erythromycin base	428910	250 mg	Capsule	Oral
2889	ERYTHROMYCIN 250 MG ORAL TAB	erythromycin 250 mg tablet	ANTIBIOTICS	MACROLIDE ANTIBIOTICS	Macrolides	erythromycin base	219107	250 mg	Tablet	Oral
147575	ERYTHROMYCIN BASE 250 MG ORAL TAB	erythromycin 250 mg tablet	ANTIBIOTICS	MACROLIDE ANTIBIOTICS		erythromycin base	219107	250 mg	Tablet	Oral
2716	E-MYCIN 250 MG ORAL TBEC	erythromycin 250 mg tablet,delayed release	ANTIBIOTICS	MACROLIDE ANTIBIOTICS	Macrolides	erythromycin base	198967	250 mg	tablet,delayed release (DR/EC)	Oral
2868	ERY-TAB 250 MG ORAL TBEC	erythromycin 250 mg tablet,delayed release	ANTIBIOTICS	MACROLIDE ANTIBIOTICS	Macrolides	erythromycin base	198967	250 mg	tablet,delayed release (DR/EC)	Oral
2891	ERYTHROMYCIN 250 MG ORAL TBEC	erythromycin 250 mg tablet,delayed release	ANTIBIOTICS	MACROLIDE ANTIBIOTICS	Macrolides	erythromycin base	198967	250 mg	tablet,delayed release (DR/EC)	Oral
154162	ILOTYCIN 250 MG ORAL TBEC	erythromycin 250 mg tablet,delayed release	ANTIBIOTICS	MACROLIDE ANTIBIOTICS	Macrolides	erythromycin base	198967	250 mg	tablet,delayed release (DR/EC)	Oral
154163	PC MYCIN 250 MG ORAL TBEC	erythromycin 250 mg tablet,delayed release	ANTIBIOTICS	MACROLIDE ANTIBIOTICS	Macrolides	erythromycin base	198967	250 mg	tablet,delayed release (DR/EC)	Oral
154160	ROBIMYCIN 250 MG ORAL TBEC	erythromycin 250 mg tablet,delayed release	ANTIBIOTICS	MACROLIDE ANTIBIOTICS	Macrolides	erythromycin base	198967	250 mg	tablet,delayed release (DR/EC)	Oral
154161	RP-MYCIN 250 MG ORAL TBEC	erythromycin 250 mg tablet,delayed release	ANTIBIOTICS	MACROLIDE ANTIBIOTICS	Macrolides	erythromycin base	198967	250 mg	tablet,delayed release (DR/EC)	Oral
83890	ERYTHROMYCIN 333 MG ORAL TBPT	erythromycin 333 mg particles in tablet	ANTIBIOTICS	MACROLIDE ANTIBIOTICS	Macrolides	erythromycin base	158260	333 mg	tablet, particles/crystals	Oral
5974	PCE 333 MG ORAL TBPT	erythromycin 333 mg particles in tablet	ANTIBIOTICS	MACROLIDE ANTIBIOTICS	Macrolides	erythromycin base	158260	333 mg	tablet, particles/crystals	Oral
154164	E-BASE 333 MG ORAL TBEC	erythromycin 333 mg tablet,delayed release	ANTIBIOTICS	MACROLIDE ANTIBIOTICS	Macrolides	erythromycin base	294797	333 mg	tablet,delayed release (DR/EC)	Oral
2717	E-MYCIN 333 MG ORAL TBEC	erythromycin 333 mg tablet,delayed release	ANTIBIOTICS	MACROLIDE ANTIBIOTICS	Macrolides	erythromycin base	294797	333 mg	tablet,delayed release (DR/EC)	Oral
109073	ERY-TAB 333 MG ORAL TBEC	erythromycin 333 mg tablet,delayed release	ANTIBIOTICS	MACROLIDE ANTIBIOTICS	Macrolides	erythromycin base	294797	333 mg	tablet,delayed release (DR/EC)	Oral
2892	ERYTHROMYCIN 333 MG ORAL TBEC	erythromycin 333 mg tablet,delayed release	ANTIBIOTICS	MACROLIDE ANTIBIOTICS	Macrolides	erythromycin base	294797	333 mg	tablet,delayed release (DR/EC)	Oral
144865	ERYTHROMYCIN BASE 333 MG ORAL TBEC	erythromycin 333 mg tablet,delayed release	ANTIBIOTICS	MACROLIDE ANTIBIOTICS		erythromycin base	294797	333 mg	tablet,delayed release (DR/EC)	Oral
86444	ERYTHROMYCIN 500 MG ORAL TBPT	erythromycin 500 mg particles in tablet	ANTIBIOTICS	MACROLIDE ANTIBIOTICS	Macrolides	erythromycin base	239861	500 mg	tablet, particles/crystals	Oral
5975	PCE 500 MG ORAL TBPT	erythromycin 500 mg particles in tablet	ANTIBIOTICS	MACROLIDE ANTIBIOTICS	Macrolides	erythromycin base	239861	500 mg	tablet, particles/crystals	Oral
2890	ERYTHROMYCIN 500 MG ORAL TAB	erythromycin 500 mg tablet	ANTIBIOTICS	MACROLIDE ANTIBIOTICS	Macrolides	erythromycin base	166250	500 mg	Tablet	Oral
152678	ERYTHROMYCIN BASE 500 MG ORAL TAB	erythromycin 500 mg tablet	ANTIBIOTICS	MACROLIDE ANTIBIOTICS		erythromycin base	166250	500 mg	Tablet	Oral
154165	E-BASE 500 MG ORAL TBEC	erythromycin 500 mg tablet,delayed release	ANTIBIOTICS	MACROLIDE ANTIBIOTICS	Macrolides	erythromycin base	191814	500 mg	tablet,delayed release (DR/EC)	Oral
2870	ERY-TAB 500 MG ORAL TBEC	erythromycin 500 mg tablet,delayed release	ANTIBIOTICS	MACROLIDE ANTIBIOTICS	Macrolides	erythromycin base	191814	500 mg	tablet,delayed release (DR/EC)	Oral
9954	ERYTHROMYCIN 500 MG ORAL TBEC	erythromycin 500 mg tablet,delayed release	ANTIBIOTICS	MACROLIDE ANTIBIOTICS	Macrolides	erythromycin base	191814	500 mg	tablet,delayed release (DR/EC)	Oral
84296	ERYTHROMYCIN ESTOLATE 500 MG ORAL TAB	erythromycin estolate 500 mg tablet	ANTIBIOTICS	MACROLIDE ANTIBIOTICS	Macrolides	erythromycin estolate	170422	500 mg	Tablet	Oral
149313	ILOSONE 500 MG ORAL TAB	erythromycin estolate 500 mg tablet	ANTIBIOTICS	MACROLIDE ANTIBIOTICS	Macrolides	erythromycin estolate	170422	500 mg	Tablet	Oral
123685	ERYTHROMYCIN ESTOLATE ORAL	erythromycin estolate oral	ANTIBIOTICS	MACROLIDE ANTIBIOTICS	Macrolides	erythromycin estolate	170422			Oral
89010	E.E.S. 200 200 MG/5 ML ORAL SUSR	erythromycin ethylsuccinate 200 mg/5 mL oral powder for suspension	ANTIBIOTICS	MACROLIDE ANTIBIOTICS	Macrolides	erythromycin ethylsuccinate	245677	200 mg/5 mL	Suspension for Reconstitution	Oral
14229	E.E.S. GRANULES 200 MG/5 ML ORAL SUSR	erythromycin ethylsuccinate 200 mg/5 mL oral powder for suspension	ANTIBIOTICS	MACROLIDE ANTIBIOTICS	Macrolides	erythromycin ethylsuccinate	245677	200 mg/5 mL	Suspension for Reconstitution	Oral
154199	ERYPED 200 200 MG/5 ML ORAL SUSR	erythromycin ethylsuccinate 200 mg/5 mL oral powder for suspension	ANTIBIOTICS	MACROLIDE ANTIBIOTICS		erythromycin ethylsuccinate	245677	200 mg/5 mL	Suspension for Reconstitution	Oral
2873	ERYPED 200 200 MG/5 ML ORAL SUSR	erythromycin ethylsuccinate 200 mg/5 mL oral powder for suspension	ANTIBIOTICS	MACROLIDE ANTIBIOTICS	Macrolides	erythromycin ethylsuccinate	245677	200 mg/5 mL	Suspension for Reconstitution	Oral
89011	ERYPED 200 MG/5 ML ORAL SUSR	erythromycin ethylsuccinate 200 mg/5 mL oral powder for suspension	ANTIBIOTICS	MACROLIDE ANTIBIOTICS	Macrolides	erythromycin ethylsuccinate	245677	200 mg/5 mL	Suspension for Reconstitution	Oral
2899	ERYTHROMYCIN ETHYLSUCCINATE 200 MG/5 ML ORAL SUSR	erythromycin ethylsuccinate 200 mg/5 mL oral powder for suspension	ANTIBIOTICS	MACROLIDE ANTIBIOTICS	Macrolides	erythromycin ethylsuccinate	245677	200 mg/5 mL	Suspension for Reconstitution	Oral
187063	ERYTHROMYCIN ETHYLSUCCINATE 200 MG/5 ML ORAL SUSR [COMPILED RECORD] [AGE ADULT] [6/26/2018 12:45 PM]	erythromycin ethylsuccinate 200 mg/5 mL oral powder for suspension	ANTIBIOTICS	MACROLIDE ANTIBIOTICS	Macrolides	erythromycin ethylsuccinate	245677	200 mg/5 mL	Suspension for Reconstitution	Oral
187702	ERYTHROMYCIN ETHYLSUCCINATE 200 MG/5 ML ORAL SUSR [COMPILED RECORD] [AGE NEONATE] [6/26/2018 12:45 PM]	erythromycin ethylsuccinate 200 mg/5 mL oral powder for suspension	ANTIBIOTICS	MACROLIDE ANTIBIOTICS	Macrolides	erythromycin ethylsuccinate	245677	200 mg/5 mL	Suspension for Reconstitution	Oral
211801	ERYTHROMYCIN ETHYLSUCCINATE 200 MG/5 ML ORAL SUSR [COMPILED RECORD] [AGE PEDIATRIC >40 KG] [6/26/2018 12:46 PM]	erythromycin ethylsuccinate 200 mg/5 mL oral powder for suspension	ANTIBIOTICS	MACROLIDE ANTIBIOTICS	Macrolides	erythromycin ethylsuccinate	245677	200 mg/5 mL	Suspension for Reconstitution	Oral
187064	ERYTHROMYCIN ETHYLSUCCINATE 200 MG/5 ML ORAL SUSR [COMPILED RECORD] [AGE PEDIATRIC] [6/26/2018 12:45 PM]	erythromycin ethylsuccinate 200 mg/5 mL oral powder for suspension	ANTIBIOTICS	MACROLIDE ANTIBIOTICS	Macrolides	erythromycin ethylsuccinate	245677	200 mg/5 mL	Suspension for Reconstitution	Oral
2721	E.E.S. 200 200 MG/5 ML ORAL SUSP	erythromycin ethylsuccinate 200 mg/5 mL oral suspension	ANTIBIOTICS	MACROLIDE ANTIBIOTICS	Macrolides	erythromycin ethylsuccinate	155705	200 mg/5 mL	Suspension	Oral
154192	E-MYCIN E 200 MG/5 ML ORAL SUSP	erythromycin ethylsuccinate 200 mg/5 mL oral suspension	ANTIBIOTICS	MACROLIDE ANTIBIOTICS	Macrolides	erythromycin ethylsuccinate	155705	200 mg/5 mL	Suspension	Oral
2897	ERYTHROMYCIN ETHYLSUCCINATE 200 MG/5 ML ORAL SUSP	erythromycin ethylsuccinate 200 mg/5 mL oral suspension	ANTIBIOTICS	MACROLIDE ANTIBIOTICS	Macrolides	erythromycin ethylsuccinate	155705	200 mg/5 mL	Suspension	Oral
154193	PEDIAMYCIN 200 MG/5 ML ORAL SUSP	erythromycin ethylsuccinate 200 mg/5 mL oral suspension	ANTIBIOTICS	MACROLIDE ANTIBIOTICS	Macrolides	erythromycin ethylsuccinate	155705	200 mg/5 mL	Suspension	Oral
154191	WYAMYCIN E 200 MG/5 ML ORAL SUSP	erythromycin ethylsuccinate 200 mg/5 mL oral suspension	ANTIBIOTICS	MACROLIDE ANTIBIOTICS	Macrolides	erythromycin ethylsuccinate	155705	200 mg/5 mL	Suspension	Oral
2723	E.E.S. 400 400 MG ORAL TAB	erythromycin ethylsuccinate 400 mg tablet	ANTIBIOTICS	MACROLIDE ANTIBIOTICS	Macrolides	erythromycin ethylsuccinate	251092	400 mg	Tablet	Oral
171464	E.E.S. 400 MG ORAL TAB	erythromycin ethylsuccinate 400 mg tablet	ANTIBIOTICS	MACROLIDE ANTIBIOTICS		erythromycin ethylsuccinate	251092	400 mg	Tablet	Oral
2901	ERYTHROMYCIN ETHYLSUCCINATE 400 MG ORAL TAB	erythromycin ethylsuccinate 400 mg tablet	ANTIBIOTICS	MACROLIDE ANTIBIOTICS	Macrolides	erythromycin ethylsuccinate	251092	400 mg	Tablet	Oral
154200	ERYPED 400 400 MG/5 ML ORAL SUSR	erythromycin ethylsuccinate 400 mg/5 mL oral powder for suspension	ANTIBIOTICS	MACROLIDE ANTIBIOTICS		erythromycin ethylsuccinate	222195	400 mg/5 mL	Suspension for Reconstitution	Oral
2874	ERYPED 400 400 MG/5 ML ORAL SUSR	erythromycin ethylsuccinate 400 mg/5 mL oral powder for suspension	ANTIBIOTICS	MACROLIDE ANTIBIOTICS	Macrolides	erythromycin ethylsuccinate	222195	400 mg/5 mL	Suspension for Reconstitution	Oral
154201	ERYPED 400 MG/5 ML ORAL SUSR	erythromycin ethylsuccinate 400 mg/5 mL oral powder for suspension	ANTIBIOTICS	MACROLIDE ANTIBIOTICS		erythromycin ethylsuccinate	222195	400 mg/5 mL	Suspension for Reconstitution	Oral
2900	ERYTHROMYCIN ETHYLSUCCINATE 400 MG/5 ML ORAL SUSR	erythromycin ethylsuccinate 400 mg/5 mL oral powder for suspension	ANTIBIOTICS	MACROLIDE ANTIBIOTICS	Macrolides	erythromycin ethylsuccinate	222195	400 mg/5 mL	Suspension for Reconstitution	Oral
123114	E.E.S. 200 ORAL	erythromycin ethylsuccinate oral	ANTIBIOTICS	MACROLIDE ANTIBIOTICS	Macrolides	erythromycin ethylsuccinate	155705			Oral
123115	E.E.S. 400 ORAL	erythromycin ethylsuccinate oral	ANTIBIOTICS	MACROLIDE ANTIBIOTICS	Macrolides	erythromycin ethylsuccinate	251092			Oral
123116	E.E.S. GRANULES ORAL	erythromycin ethylsuccinate oral	ANTIBIOTICS	MACROLIDE ANTIBIOTICS	Macrolides	erythromycin ethylsuccinate	245677			Oral
123676	ERYPED 200 ORAL	erythromycin ethylsuccinate oral	ANTIBIOTICS	MACROLIDE ANTIBIOTICS	Macrolides	erythromycin ethylsuccinate	245677			Oral
123677	ERYPED 400 ORAL	erythromycin ethylsuccinate oral	ANTIBIOTICS	MACROLIDE ANTIBIOTICS	Macrolides	erythromycin ethylsuccinate	222195			Oral
123678	ERYPED ORAL	erythromycin ethylsuccinate oral	ANTIBIOTICS	MACROLIDE ANTIBIOTICS	Macrolides	erythromycin ethylsuccinate	245677			Oral
123687	ERYTHROMYCIN ETHYLSUCCINATE ORAL	erythromycin ethylsuccinate oral	ANTIBIOTICS	MACROLIDE ANTIBIOTICS	Macrolides	erythromycin ethylsuccinate	222195			Oral
123088	E-MYCIN ORAL	erythromycin oral	ANTIBIOTICS	MACROLIDE ANTIBIOTICS	Macrolides	erythromycin base	198967			Oral
123672	ERYC PO	erythromycin oral	ANTIBIOTICS	MACROLIDE ANTIBIOTICS	Macrolides	erythromycin base	428910			Oral
123671	ERY-TAB ORAL	erythromycin oral	ANTIBIOTICS	MACROLIDE ANTIBIOTICS	Macrolides	erythromycin base	191814			Oral
123692	ERYTHROMYCIN ORAL	erythromycin oral	ANTIBIOTICS	MACROLIDE ANTIBIOTICS	Macrolides	erythromycin base	158260			Oral
132596	PCE ORAL	erythromycin oral	ANTIBIOTICS	MACROLIDE ANTIBIOTICS	Macrolides	erythromycin base	158260			Oral
154169	BRISTAMYCIN 250 MG ORAL TAB	erythromycin stearate 250 mg tablet	ANTIBIOTICS	MACROLIDE ANTIBIOTICS	Macrolides	erythromycin stearate	214386	250 mg	Tablet	Oral
154172	CEN-MYCIN 250 MG ORAL TAB	erythromycin stearate 250 mg tablet	ANTIBIOTICS	MACROLIDE ANTIBIOTICS	Macrolides	erythromycin stearate	214386	250 mg	Tablet	Oral
154178	D.R. ERYCIN 250 MG ORAL TAB	erythromycin stearate 250 mg tablet	ANTIBIOTICS	MACROLIDE ANTIBIOTICS	Macrolides	erythromycin stearate	214386	250 mg	Tablet	Oral
154171	ERYTHROBON 250 MG ORAL TAB	erythromycin stearate 250 mg tablet	ANTIBIOTICS	MACROLIDE ANTIBIOTICS	Macrolides	erythromycin stearate	214386	250 mg	Tablet	Oral
2882	ERYTHROCIN (AS STEARATE) 250 MG ORAL TAB	erythromycin stearate 250 mg tablet	ANTIBIOTICS	MACROLIDE ANTIBIOTICS	Macrolides	erythromycin stearate	214386	250 mg	Tablet	Oral
141406	ERYTHROCOT 250 MG ORAL TAB	erythromycin stearate 250 mg tablet	ANTIBIOTICS	MACROLIDE ANTIBIOTICS	Macrolides	erythromycin stearate	214386	250 mg	Tablet	Oral
2904	ERYTHROMYCIN STEARATE 250 MG ORAL TAB	erythromycin stearate 250 mg tablet	ANTIBIOTICS	MACROLIDE ANTIBIOTICS	Macrolides	erythromycin stearate	214386	250 mg	Tablet	Oral
154166	ETHRIL 250 250 MG ORAL TAB	erythromycin stearate 250 mg tablet	ANTIBIOTICS	MACROLIDE ANTIBIOTICS	Macrolides	erythromycin stearate	214386	250 mg	Tablet	Oral
154174	KENMYCIN 250 250 MG ORAL TAB	erythromycin stearate 250 mg tablet	ANTIBIOTICS	MACROLIDE ANTIBIOTICS	Macrolides	erythromycin stearate	214386	250 mg	Tablet	Oral
154175	M-MYCIN 250 MG ORAL TAB	erythromycin stearate 250 mg tablet	ANTIBIOTICS	MACROLIDE ANTIBIOTICS	Macrolides	erythromycin stearate	214386	250 mg	Tablet	Oral
152062	MY-E 250 MG ORAL TAB	erythromycin stearate 250 mg tablet	ANTIBIOTICS	MACROLIDE ANTIBIOTICS	Macrolides	erythromycin stearate	214386	250 mg	Tablet	Oral
154177	MY-E FILM 250 MG ORAL TAB	erythromycin stearate 250 mg tablet	ANTIBIOTICS	MACROLIDE ANTIBIOTICS	Macrolides	erythromycin stearate	214386	250 mg	Tablet	Oral
154176	PC MYCIN 250 MG ORAL TAB	erythromycin stearate 250 mg tablet	ANTIBIOTICS	MACROLIDE ANTIBIOTICS	Macrolides	erythromycin stearate	214386	250 mg	Tablet	Oral
154173	PFIZER-E 250 MG ORAL TAB	erythromycin stearate 250 mg tablet	ANTIBIOTICS	MACROLIDE ANTIBIOTICS	Macrolides	erythromycin stearate	214386	250 mg	Tablet	Oral
154167	SK-ERYTHROMYCIN 250 MG ORAL TAB	erythromycin stearate 250 mg tablet	ANTIBIOTICS	MACROLIDE ANTIBIOTICS	Macrolides	erythromycin stearate	214386	250 mg	Tablet	Oral
154170	WINTROCIN 250 MG ORAL TAB	erythromycin stearate 250 mg tablet	ANTIBIOTICS	MACROLIDE ANTIBIOTICS	Macrolides	erythromycin stearate	214386	250 mg	Tablet	Oral
154168	WYAMYCIN S 250 MG ORAL TAB	erythromycin stearate 250 mg tablet	ANTIBIOTICS	MACROLIDE ANTIBIOTICS	Macrolides	erythromycin stearate	214386	250 mg	Tablet	Oral
2883	ERYTHROCIN (AS STEARATE) 500 MG ORAL TAB	erythromycin stearate 500 mg tablet	ANTIBIOTICS	MACROLIDE ANTIBIOTICS	Macrolides	erythromycin stearate	265831	500 mg	Tablet	Oral
2905	ERYTHROMYCIN STEARATE 500 MG ORAL TAB	erythromycin stearate 500 mg tablet	ANTIBIOTICS	MACROLIDE ANTIBIOTICS	Macrolides	erythromycin stearate	265831	500 mg	Tablet	Oral
154179	ETHRIL 500 500 MG ORAL TAB	erythromycin stearate 500 mg tablet	ANTIBIOTICS	MACROLIDE ANTIBIOTICS	Macrolides	erythromycin stearate	265831	500 mg	Tablet	Oral
154183	MY-E FILM 500 MG ORAL TAB	erythromycin stearate 500 mg tablet	ANTIBIOTICS	MACROLIDE ANTIBIOTICS	Macrolides	erythromycin stearate	265831	500 mg	Tablet	Oral
154182	PFIZER-E 500 MG ORAL TAB	erythromycin stearate 500 mg tablet	ANTIBIOTICS	MACROLIDE ANTIBIOTICS	Macrolides	erythromycin stearate	265831	500 mg	Tablet	Oral
154180	SK-ERYTHROMYCIN 500 MG ORAL TAB	erythromycin stearate 500 mg tablet	ANTIBIOTICS	MACROLIDE ANTIBIOTICS	Macrolides	erythromycin stearate	265831	500 mg	Tablet	Oral
154181	WYAMYCIN S 500 MG ORAL TAB	erythromycin stearate 500 mg tablet	ANTIBIOTICS	MACROLIDE ANTIBIOTICS	Macrolides	erythromycin stearate	265831	500 mg	Tablet	Oral
201095	ERYTHROCIN (AS STEARATE) ORAL	erythromycin stearate oral	ANTIBIOTICS	MACROLIDE ANTIBIOTICS	Macrolides	erythromycin stearate	214386			Oral
123683	ERYTHROCIN STEARATE ORAL	erythromycin stearate oral	ANTIBIOTICS	MACROLIDE ANTIBIOTICS	Macrolides	erythromycin stearate	265831			Oral
123694	ERYTHROMYCIN STEARATE ORAL	erythromycin stearate oral	ANTIBIOTICS	MACROLIDE ANTIBIOTICS	Macrolides	erythromycin stearate	214386			Oral
111134	ERYTHROMYCIN ETH/SULFISOXAZOLE	erythromycin-sulfisoxazole	ANTIBIOTICS	MACROLIDE ANTIBIOTICS	Macrolide - Sulfonamide Combinations	erythromycin eth/sulfisoxazole	213035
154429	ERYTHROMYCIN W/SULFISOXAZOLE 200-600 MG/5 ML ORAL SUSR	erythromycin-sulfisoxazole 200 mg-600 mg/5 mL oral suspension	ANTIBIOTICS	MACROLIDE ANTIBIOTICS		erythromycin eth/sulfisoxazole	213035	200-600 mg/5 mL	Suspension for Reconstitution	Oral
2906	ERYTHROMYCIN-SULFISOXAZOLE 200-600 MG/5 ML ORAL SUSR	erythromycin-sulfisoxazole 200 mg-600 mg/5 mL oral suspension	ANTIBIOTICS	MACROLIDE ANTIBIOTICS	Macrolide - Sulfonamide Combinations	erythromycin eth/sulfisoxazole	213035	200-600 mg/5 mL	Suspension for Reconstitution	Oral
151374	ERYZOLE 200-600 MG/5 ML ORAL SUSR	erythromycin-sulfisoxazole 200 mg-600 mg/5 mL oral suspension	ANTIBIOTICS	MACROLIDE ANTIBIOTICS	Macrolide - Sulfonamide Combinations	erythromycin eth/sulfisoxazole	213035	200-600 mg/5 mL	Suspension for Reconstitution	Oral
154432	PEDIAZOLE 200-600 MG/5 ML ORAL SUSR	erythromycin-sulfisoxazole 200 mg-600 mg/5 mL oral suspension	ANTIBIOTICS	MACROLIDE ANTIBIOTICS		erythromycin eth/sulfisoxazole	213035	200-600 mg/5 mL	Suspension for Reconstitution	Oral
6075	PEDIAZOLE 200-600 MG/5 ML ORAL SUSR	erythromycin-sulfisoxazole 200 mg-600 mg/5 mL oral suspension	ANTIBIOTICS	MACROLIDE ANTIBIOTICS	Macrolide - Sulfonamide Combinations	erythromycin eth/sulfisoxazole	213035	200-600 mg/5 mL	Suspension for Reconstitution	Oral
154430	SULFIMYCIN 200-600 MG/5 ML ORAL SUSR	erythromycin-sulfisoxazole 200 mg-600 mg/5 mL oral suspension	ANTIBIOTICS	MACROLIDE ANTIBIOTICS		erythromycin eth/sulfisoxazole	213035	200-600 mg/5 mL	Suspension for Reconstitution	Oral
123697	ERYTHROMYCIN-SULFISOXAZOLE ORAL	erythromycin-sulfisoxazole oral	ANTIBIOTICS	MACROLIDE ANTIBIOTICS	Macrolide - Sulfonamide Combinations	erythromycin eth/sulfisoxazole	213035			Oral
132722	PEDIAZOLE PO	erythromycin-sulfisoxazole oral	ANTIBIOTICS	MACROLIDE ANTIBIOTICS	Macrolide - Sulfonamide Combinations	erythromycin eth/sulfisoxazole	213035			Oral
154431	ERY-SULF ORAL SUSR	erythromycin-sulfisoxazole oral suspension	ANTIBIOTICS	MACROLIDE ANTIBIOTICS	Macrolide - Sulfonamide Combinations	erythromycin eth/sulfisoxazole	453687		Suspension for Reconstitution	Oral
94561	ERYTHROMYCIN-SULFISOXAZOLE ORAL SUSR	erythromycin-sulfisoxazole oral suspension	ANTIBIOTICS	MACROLIDE ANTIBIOTICS	Macrolide - Sulfonamide Combinations	erythromycin eth/sulfisoxazole	453687		Suspension for Reconstitution	Oral
144676	ERYTHRO-SUL PED ORAL SUSR	erythromycin-sulfisoxazole oral suspension	ANTIBIOTICS	MACROLIDE ANTIBIOTICS	Macrolide - Sulfonamide Combinations	erythromycin eth/sulfisoxazole	453687		Suspension for Reconstitution	Oral
146271	PEDIAGEN ORAL SUSR	erythromycin-sulfisoxazole oral suspension	ANTIBIOTICS	MACROLIDE ANTIBIOTICS	Macrolide - Sulfonamide Combinations	erythromycin eth/sulfisoxazole	453687		Suspension for Reconstitution	Oral
168776	PEDIAZOLE ORAL SUSR	erythromycin-sulfisoxazole oral suspension	ANTIBIOTICS	MACROLIDE ANTIBIOTICS	Macrolide - Sulfonamide Combinations	erythromycin eth/sulfisoxazole	453687		Suspension for Reconstitution	Oral
149788	SULFIMYCIN ORAL SUSR	erythromycin-sulfisoxazole oral suspension	ANTIBIOTICS	MACROLIDE ANTIBIOTICS	Macrolide - Sulfonamide Combinations	erythromycin eth/sulfisoxazole	453687		Suspension for Reconstitution	Oral
88114	FURAZOLIDONE 100 MG ORAL TAB	furazolidone 100 mg tablet	ANTIBIOTICS	NITROFURAN DERIVATIVES ANTIBACTERIAL AGENTS	Antibacterial Nitrofuran Derivatives	furazolidone	290020	100 mg	Tablet	Oral
3298	FUROXONE 100 MG ORAL TAB	furazolidone 100 mg tablet	ANTIBIOTICS	NITROFURAN DERIVATIVES ANTIBACTERIAL AGENTS	Antibacterial Nitrofuran Derivatives	furazolidone	290020	100 mg	Tablet	Oral
83852	FURAZOLIDONE 50 MG/15 ML ORAL SUSP	furazolidone 50 mg/15 mL oral suspension	ANTIBIOTICS	NITROFURAN DERIVATIVES ANTIBACTERIAL AGENTS	Antibacterial Nitrofuran Derivatives	furazolidone	157254	50 mg/15 mL	Suspension	Oral
154404	FUROXONE 50 MG/15 ML ORAL LIQD	furazolidone 50 mg/15 mL oral suspension	ANTIBIOTICS	NITROFURAN DERIVATIVES ANTIBACTERIAL AGENTS		furazolidone	157254	50 mg/15 mL	Liquid	Oral
3297	FUROXONE 50 MG/15 ML ORAL SUSP	furazolidone 50 mg/15 mL oral suspension	ANTIBIOTICS	NITROFURAN DERIVATIVES ANTIBACTERIAL AGENTS	Antibacterial Nitrofuran Derivatives	furazolidone	157254	50 mg/15 mL	Suspension	Oral
124996	FURAZOLIDONE ORAL	furazolidone oral	ANTIBIOTICS	NITROFURAN DERIVATIVES ANTIBACTERIAL AGENTS	Antibacterial Nitrofuran Derivatives	furazolidone	157254			Oral
26995	GATIFLOXACIN 200 MG ORAL TAB	gatifloxacin 200 mg tablet	ANTIBIOTICS	QUINOLONE ANTIBIOTICS	Fluoroquinolone Antibiotics	gatifloxacin	160404	200 mg	Tablet	Oral
26991	TEQUIN 200 MG ORAL TAB	gatifloxacin 200 mg tablet	ANTIBIOTICS	QUINOLONE ANTIBIOTICS	Fluoroquinolone Antibiotics	gatifloxacin	160404	200 mg	Tablet	Oral
125124	GATIFLOXACIN ORAL	gatifloxacin oral	ANTIBIOTICS	QUINOLONE ANTIBIOTICS	Fluoroquinolone Antibiotics	gatifloxacin	160404			Oral
137747	TEQUIN PO	gatifloxacin oral	ANTIBIOTICS	QUINOLONE ANTIBIOTICS	Fluoroquinolone Antibiotics	gatifloxacin	160404			Oral
114187	GEMIFLOXACIN MESYLATE	gemifloxacin	ANTIBIOTICS	QUINOLONE ANTIBIOTICS	Fluoroquinolone Antibiotics	gemifloxacin mesylate	471059
39430	FACTIVE 320 MG ORAL TAB	gemifloxacin 320 mg tablet	ANTIBIOTICS	QUINOLONE ANTIBIOTICS	Fluoroquinolone Antibiotics	gemifloxacin mesylate	471059	320 mg	Tablet	Oral
38960	GEMIFLOXACIN 320 MG ORAL TAB	gemifloxacin 320 mg tablet	ANTIBIOTICS	QUINOLONE ANTIBIOTICS	Fluoroquinolone Antibiotics	gemifloxacin mesylate	471059	320 mg	Tablet	Oral
124130	FACTIVE ORAL	gemifloxacin oral	ANTIBIOTICS	QUINOLONE ANTIBIOTICS	Fluoroquinolone Antibiotics	gemifloxacin mesylate	471059			Oral
125174	GEMIFLOXACIN ORAL	gemifloxacin oral	ANTIBIOTICS	QUINOLONE ANTIBIOTICS	Fluoroquinolone Antibiotics	gemifloxacin mesylate	471059			Oral
18911	LEVAQUIN 250 MG ORAL TAB	levoFLOXacin 250 mg tablet	ANTIBIOTICS	QUINOLONE ANTIBIOTICS	Fluoroquinolone Antibiotics	levofloxacin	202094	250 mg	Tablet	Oral
18918	LEVOFLOXACIN 250 MG ORAL TAB	levoFLOXacin 250 mg tablet	ANTIBIOTICS	QUINOLONE ANTIBIOTICS	Fluoroquinolone Antibiotics	levofloxacin	202094	250 mg	Tablet	Oral
39966	LEVAQUIN 250 MG/10 ML ORAL SOLN	levoFLOXacin 250 mg/10 mL oral solution	ANTIBIOTICS	QUINOLONE ANTIBIOTICS	Fluoroquinolone Antibiotics	levofloxacin	472400	250 mg/10 mL	Solution	Oral
39970	LEVOFLOXACIN 250 MG/10 ML ORAL SOLN	levoFLOXacin 250 mg/10 mL oral solution	ANTIBIOTICS	QUINOLONE ANTIBIOTICS	Fluoroquinolone Antibiotics	levofloxacin	472400	250 mg/10 mL	Solution	Oral
18912	LEVAQUIN 500 MG ORAL TAB	levoFLOXacin 500 mg tablet	ANTIBIOTICS	QUINOLONE ANTIBIOTICS	Fluoroquinolone Antibiotics	levofloxacin	277505	500 mg	Tablet	Oral
18919	LEVOFLOXACIN 500 MG ORAL TAB	levoFLOXacin 500 mg tablet	ANTIBIOTICS	QUINOLONE ANTIBIOTICS	Fluoroquinolone Antibiotics	levofloxacin	277505	500 mg	Tablet	Oral
29009	LEVAQUIN 750 MG ORAL TAB	levoFLOXacin 750 mg tablet	ANTIBIOTICS	QUINOLONE ANTIBIOTICS	Fluoroquinolone Antibiotics	levofloxacin	278483	750 mg	Tablet	Oral
38243	LEVAQUIN LEVA-PAK 750 MG ORAL TAB	levoFLOXacin 750 mg tablet	ANTIBIOTICS	QUINOLONE ANTIBIOTICS	Fluoroquinolone Antibiotics	levofloxacin	278483	750 mg	Tablet	Oral
28964	LEVOFLOXACIN 750 MG ORAL TAB	levoFLOXacin 750 mg tablet	ANTIBIOTICS	QUINOLONE ANTIBIOTICS	Fluoroquinolone Antibiotics	levofloxacin	278483	750 mg	Tablet	Oral
128192	LEVAQUIN LEVA-PAK ORAL	levofloxacin oral	ANTIBIOTICS	QUINOLONE ANTIBIOTICS	Fluoroquinolone Antibiotics	levofloxacin	278483			Oral
128193	LEVAQUIN ORAL	levofloxacin oral	ANTIBIOTICS	QUINOLONE ANTIBIOTICS	Fluoroquinolone Antibiotics	levofloxacin	202094			Oral
128226	LEVOFLOXACIN ORAL	levofloxacin oral	ANTIBIOTICS	QUINOLONE ANTIBIOTICS	Fluoroquinolone Antibiotics	levofloxacin	202094			Oral
149523	LINCOCIN 500 MG ORAL CAP	lincomycin 500 mg capsule	ANTIBIOTICS	LINCOSAMIDE ANTIBIOTICS	Lincosamide Antibiotics	lincomycin HCl	163818	500 mg	Capsule	Oral
84055	LINCOMYCIN 500 MG ORAL CAP	lincomycin 500 mg capsule	ANTIBIOTICS	LINCOSAMIDE ANTIBIOTICS	Lincosamide Antibiotics	lincomycin HCl	163818	500 mg	Capsule	Oral
128391	LINCOMYCIN ORAL	lincomycin oral	ANTIBIOTICS	LINCOSAMIDE ANTIBIOTICS	Lincosamide Antibiotics	lincomycin HCl	163818			Oral
113480	LINEZOLID	linezolid	ANTIBIOTICS	OXAZOLIDINONE ANTIBIOTICS	Oxazolidinone Antibiotics	linezolid	219630
28225	LINEZOLID 100 MG/5 ML ORAL SUSR	linezolid 100 mg/5 mL oral suspension	ANTIBIOTICS	OXAZOLIDINONE ANTIBIOTICS	Oxazolidinone Antibiotics	linezolid	219630	100 mg/5 mL	Suspension for Reconstitution	Oral
187226	LINEZOLID 100 MG/5 ML ORAL SUSR [COMPILED RECORD] [AGE ADULT] [5/7/2018 3:23 PM]	linezolid 100 mg/5 mL oral suspension	ANTIBIOTICS	OXAZOLIDINONE ANTIBIOTICS	Oxazolidinone Antibiotics	linezolid	219630	100 mg/5 mL	Suspension for Reconstitution	Oral
188288	LINEZOLID 100 MG/5 ML ORAL SUSR [COMPILED RECORD] [AGE NEONATE] [5/7/2018 3:24 PM]	linezolid 100 mg/5 mL oral suspension	ANTIBIOTICS	OXAZOLIDINONE ANTIBIOTICS	Oxazolidinone Antibiotics	linezolid	219630	100 mg/5 mL	Suspension for Reconstitution	Oral
212943	LINEZOLID 100 MG/5 ML ORAL SUSR [COMPILED RECORD] [AGE PEDIATRIC >40 KG] [5/7/2018 3:26 PM]	linezolid 100 mg/5 mL oral suspension	ANTIBIOTICS	OXAZOLIDINONE ANTIBIOTICS	Oxazolidinone Antibiotics	linezolid	219630	100 mg/5 mL	Suspension for Reconstitution	Oral
187228	LINEZOLID 100 MG/5 ML ORAL SUSR [COMPILED RECORD] [AGE PEDIATRIC] [5/7/2018 3:23 PM]	linezolid 100 mg/5 mL oral suspension	ANTIBIOTICS	OXAZOLIDINONE ANTIBIOTICS	Oxazolidinone Antibiotics	linezolid	219630	100 mg/5 mL	Suspension for Reconstitution	Oral
28299	ZYVOX 100 MG/5 ML ORAL SUSR	linezolid 100 mg/5 mL oral suspension	ANTIBIOTICS	OXAZOLIDINONE ANTIBIOTICS	Oxazolidinone Antibiotics	linezolid	219630	100 mg/5 mL	Suspension for Reconstitution	Oral
28224	LINEZOLID 600 MG ORAL TAB	linezolid 600 mg tablet	ANTIBIOTICS	OXAZOLIDINONE ANTIBIOTICS	Oxazolidinone Antibiotics	linezolid	229512	600 mg	Tablet	Oral
28297	ZYVOX 600 MG ORAL TAB	linezolid 600 mg tablet	ANTIBIOTICS	OXAZOLIDINONE ANTIBIOTICS	Oxazolidinone Antibiotics	linezolid	229512	600 mg	Tablet	Oral
128396	LINEZOLID ORAL	linezolid oral	ANTIBIOTICS	OXAZOLIDINONE ANTIBIOTICS	Oxazolidinone Antibiotics	linezolid	219630			Oral
140615	ZYVOX ORAL	linezolid oral	ANTIBIOTICS	OXAZOLIDINONE ANTIBIOTICS	Oxazolidinone Antibiotics	linezolid	219630			Oral
111917	LORACARBEF	loracarbef	ANTIBIOTICS	CEPHALOSPORIN ANTIBIOTICS - 2ND GENERATION	Carbacephem Antibiotics	loracarbef	206193
154405	LORABID 100 MG/5 ML ORAL SUSR	loracarbef 100 mg/5 mL oral suspension	ANTIBIOTICS	CEPHALOSPORIN ANTIBIOTICS - 2ND GENERATION		loracarbef	282824	100 mg/5 mL	Suspension for Reconstitution	Oral
4569	LORABID 100 MG/5 ML ORAL SUSR	loracarbef 100 mg/5 mL oral suspension	ANTIBIOTICS	CEPHALOSPORIN ANTIBIOTICS - 2ND GENERATION	Carbacephem Antibiotics	loracarbef	282824	100 mg/5 mL	Suspension for Reconstitution	Oral
10463	LORACARBEF 100 MG/5 ML ORAL SUSR	loracarbef 100 mg/5 mL oral suspension	ANTIBIOTICS	CEPHALOSPORIN ANTIBIOTICS - 2ND GENERATION	Carbacephem Antibiotics	loracarbef	282824	100 mg/5 mL	Suspension for Reconstitution	Oral
4568	LORABID 200 MG ORAL CAP	loracarbef 200 mg capsule	ANTIBIOTICS	CEPHALOSPORIN ANTIBIOTICS - 2ND GENERATION	Carbacephem Antibiotics	loracarbef	206193	200 mg	Capsule	Oral
10462	LORACARBEF 200 MG ORAL CAP	loracarbef 200 mg capsule	ANTIBIOTICS	CEPHALOSPORIN ANTIBIOTICS - 2ND GENERATION	Carbacephem Antibiotics	loracarbef	206193	200 mg	Capsule	Oral
4570	LORABID 200 MG/5 ML ORAL SUSR	loracarbef 200 mg/5 mL oral suspension	ANTIBIOTICS	CEPHALOSPORIN ANTIBIOTICS - 2ND GENERATION	Carbacephem Antibiotics	loracarbef	284711	200 mg/5 mL	Suspension for Reconstitution	Oral
10464	LORACARBEF 200 MG/5 ML ORAL SUSR	loracarbef 200 mg/5 mL oral suspension	ANTIBIOTICS	CEPHALOSPORIN ANTIBIOTICS - 2ND GENERATION	Carbacephem Antibiotics	loracarbef	284711	200 mg/5 mL	Suspension for Reconstitution	Oral
12028	LORABID 400 MG ORAL CAP	loracarbef 400 mg capsule	ANTIBIOTICS	CEPHALOSPORIN ANTIBIOTICS - 2ND GENERATION	Carbacephem Antibiotics	loracarbef	266507	400 mg	Capsule	Oral
87350	LORACARBEF 400 MG ORAL CAP	loracarbef 400 mg capsule	ANTIBIOTICS	CEPHALOSPORIN ANTIBIOTICS - 2ND GENERATION	Carbacephem Antibiotics	loracarbef	266507	400 mg	Capsule	Oral
128616	LORABID PO	loracarbef oral	ANTIBIOTICS	CEPHALOSPORIN ANTIBIOTICS - 2ND GENERATION	Carbacephem Antibiotics	loracarbef	206193			Oral
128617	LORACARBEF ORAL	loracarbef oral	ANTIBIOTICS	CEPHALOSPORIN ANTIBIOTICS - 2ND GENERATION	Carbacephem Antibiotics	loracarbef	206193			Oral
3116	FLAGYL 250 MG ORAL TAB	metroNIDAZOLE 250 mg tablet	ANTIBIOTICS	ANAEROBIC ANTIPROTOZOAL-ANTIBACTERIAL AGENTS	Antiprotozoal-Antibacterial 1st Generation 2-methyl-5-nitroimidazole	metronidazole	189675	250 mg	Tablet	Oral
154411	METIZOL 250 MG ORAL TAB	metroNIDAZOLE 250 mg tablet	ANTIBIOTICS	ANAEROBIC ANTIPROTOZOAL-ANTIBACTERIAL AGENTS	Antiprotozoal-Antibacterial 1st Generation 2-methyl-5-nitroimidazole	metronidazole	189675	250 mg	Tablet	Oral
154413	METRAZOLE 250 MG ORAL TAB	metroNIDAZOLE 250 mg tablet	ANTIBIOTICS	ANAEROBIC ANTIPROTOZOAL-ANTIBACTERIAL AGENTS	Antiprotozoal-Antibacterial 1st Generation 2-methyl-5-nitroimidazole	metronidazole	189675	250 mg	Tablet	Oral
154409	METRIC 21 250 MG ORAL TAB	metroNIDAZOLE 250 mg tablet	ANTIBIOTICS	ANAEROBIC ANTIPROTOZOAL-ANTIBACTERIAL AGENTS	Antiprotozoal-Antibacterial 1st Generation 2-methyl-5-nitroimidazole	metronidazole	189675	250 mg	Tablet	Oral
154407	METRONID 250 MG ORAL TAB	metroNIDAZOLE 250 mg tablet	ANTIBIOTICS	ANAEROBIC ANTIPROTOZOAL-ANTIBACTERIAL AGENTS	Antiprotozoal-Antibacterial 1st Generation 2-methyl-5-nitroimidazole	metronidazole	189675	250 mg	Tablet	Oral
5015	METRONIDAZOLE 250 MG ORAL TAB	metroNIDAZOLE 250 mg tablet	ANTIBIOTICS	ANAEROBIC ANTIPROTOZOAL-ANTIBACTERIAL AGENTS	Antiprotozoal-Antibacterial 1st Generation 2-methyl-5-nitroimidazole	metronidazole	189675	250 mg	Tablet	Oral
154410	METROZOLE 250 MG ORAL TAB	metroNIDAZOLE 250 mg tablet	ANTIBIOTICS	ANAEROBIC ANTIPROTOZOAL-ANTIBACTERIAL AGENTS	Antiprotozoal-Antibacterial 1st Generation 2-methyl-5-nitroimidazole	metronidazole	189675	250 mg	Tablet	Oral
145274	METRYL 250 MG ORAL TAB	metroNIDAZOLE 250 mg tablet	ANTIBIOTICS	ANAEROBIC ANTIPROTOZOAL-ANTIBACTERIAL AGENTS	Antiprotozoal-Antibacterial 1st Generation 2-methyl-5-nitroimidazole	metronidazole	189675	250 mg	Tablet	Oral
154412	PROGYL 250 MG ORAL TAB	metroNIDAZOLE 250 mg tablet	ANTIBIOTICS	ANAEROBIC ANTIPROTOZOAL-ANTIBACTERIAL AGENTS	Antiprotozoal-Antibacterial 1st Generation 2-methyl-5-nitroimidazole	metronidazole	189675	250 mg	Tablet	Oral
142431	PROTOSTAT 250 MG ORAL TAB	metroNIDAZOLE 250 mg tablet	ANTIBIOTICS	ANAEROBIC ANTIPROTOZOAL-ANTIBACTERIAL AGENTS	Antiprotozoal-Antibacterial 1st Generation 2-methyl-5-nitroimidazole	metronidazole	189675	250 mg	Tablet	Oral
154408	SATRIC 250 MG ORAL TAB	metroNIDAZOLE 250 mg tablet	ANTIBIOTICS	ANAEROBIC ANTIPROTOZOAL-ANTIBACTERIAL AGENTS	Antiprotozoal-Antibacterial 1st Generation 2-methyl-5-nitroimidazole	metronidazole	189675	250 mg	Tablet	Oral
154406	SK-METRONIDAZOLE 250 MG ORAL TAB	metroNIDAZOLE 250 mg tablet	ANTIBIOTICS	ANAEROBIC ANTIPROTOZOAL-ANTIBACTERIAL AGENTS	Antiprotozoal-Antibacterial 1st Generation 2-methyl-5-nitroimidazole	metronidazole	189675	250 mg	Tablet	Oral
15231	FLAGYL 375 MG ORAL CAP	metroNIDAZOLE 375 mg capsule	ANTIBIOTICS	ANAEROBIC ANTIPROTOZOAL-ANTIBACTERIAL AGENTS	Antiprotozoal-Antibacterial 1st Generation 2-methyl-5-nitroimidazole	metronidazole	292442	375 mg	Capsule	Oral
15057	METRONIDAZOLE 375 MG ORAL CAP	metroNIDAZOLE 375 mg capsule	ANTIBIOTICS	ANAEROBIC ANTIPROTOZOAL-ANTIBACTERIAL AGENTS	Antiprotozoal-Antibacterial 1st Generation 2-methyl-5-nitroimidazole	metronidazole	292442	375 mg	Capsule	Oral
3117	FLAGYL 500 MG ORAL TAB	metroNIDAZOLE 500 mg tablet	ANTIBIOTICS	ANAEROBIC ANTIPROTOZOAL-ANTIBACTERIAL AGENTS	Antiprotozoal-Antibacterial 1st Generation 2-methyl-5-nitroimidazole	metronidazole	199432	500 mg	Tablet	Oral
154417	METRONIDAZOLE 500 MG (REPLACED) ORAL TAB	metroNIDAZOLE 500 mg tablet	ANTIBIOTICS	ANAEROBIC ANTIPROTOZOAL-ANTIBACTERIAL AGENTS		metronidazole	199432	500 mg (Replaced)	Tablet	Oral
5016	METRONIDAZOLE 500 MG ORAL TAB	metroNIDAZOLE 500 mg tablet	ANTIBIOTICS	ANAEROBIC ANTIPROTOZOAL-ANTIBACTERIAL AGENTS	Antiprotozoal-Antibacterial 1st Generation 2-methyl-5-nitroimidazole	metronidazole	199432	500 mg	Tablet	Oral
154416	METROZOLE 500 MG ORAL TAB	metroNIDAZOLE 500 mg tablet	ANTIBIOTICS	ANAEROBIC ANTIPROTOZOAL-ANTIBACTERIAL AGENTS	Antiprotozoal-Antibacterial 1st Generation 2-methyl-5-nitroimidazole	metronidazole	199432	500 mg	Tablet	Oral
147780	METRYL 500 MG ORAL TAB	metroNIDAZOLE 500 mg tablet	ANTIBIOTICS	ANAEROBIC ANTIPROTOZOAL-ANTIBACTERIAL AGENTS	Antiprotozoal-Antibacterial 1st Generation 2-methyl-5-nitroimidazole	metronidazole	199432	500 mg	Tablet	Oral
154414	METRYL-500 500 MG ORAL TAB	metroNIDAZOLE 500 mg tablet	ANTIBIOTICS	ANAEROBIC ANTIPROTOZOAL-ANTIBACTERIAL AGENTS	Antiprotozoal-Antibacterial 1st Generation 2-methyl-5-nitroimidazole	metronidazole	199432	500 mg	Tablet	Oral
150509	PROTOSTAT 500 MG ORAL TAB	metroNIDAZOLE 500 mg tablet	ANTIBIOTICS	ANAEROBIC ANTIPROTOZOAL-ANTIBACTERIAL AGENTS	Antiprotozoal-Antibacterial 1st Generation 2-methyl-5-nitroimidazole	metronidazole	199432	500 mg	Tablet	Oral
154415	SATRIC-500 500 MG ORAL TAB	metroNIDAZOLE 500 mg tablet	ANTIBIOTICS	ANAEROBIC ANTIPROTOZOAL-ANTIBACTERIAL AGENTS	Antiprotozoal-Antibacterial 1st Generation 2-methyl-5-nitroimidazole	metronidazole	199432	500 mg	Tablet	Oral
22482	FLAGYL ER 750 MG ORAL TBER	metroNIDAZOLE ER 750 mg tablet,extended release	ANTIBIOTICS	ANAEROBIC ANTIPROTOZOAL-ANTIBACTERIAL AGENTS	Antiprotozoal-Antibacterial 1st Generation 2-methyl-5-nitroimidazole	metronidazole	210695	750 mg	tablet extended release	Oral
37647	METRONIDAZOLE 750 MG ORAL TBER	metroNIDAZOLE ER 750 mg tablet,extended release	ANTIBIOTICS	ANAEROBIC ANTIPROTOZOAL-ANTIBACTERIAL AGENTS	Antiprotozoal-Antibacterial 1st Generation 2-methyl-5-nitroimidazole	metronidazole	210695	750 mg	tablet extended release	Oral
124467	FLAGYL ER ORAL	metronidazole oral	ANTIBIOTICS	ANAEROBIC ANTIPROTOZOAL-ANTIBACTERIAL AGENTS	Antiprotozoal-Antibacterial 1st Generation 2-methyl-5-nitroimidazole	metronidazole	210695			Oral
124468	FLAGYL ORAL	metronidazole oral	ANTIBIOTICS	ANAEROBIC ANTIPROTOZOAL-ANTIBACTERIAL AGENTS	Antiprotozoal-Antibacterial 1st Generation 2-methyl-5-nitroimidazole	metronidazole	189675			Oral
129629	METRONIDAZOLE ORAL	metronidazole oral	ANTIBIOTICS	ANAEROBIC ANTIPROTOZOAL-ANTIBACTERIAL AGENTS	Antiprotozoal-Antibacterial 1st Generation 2-methyl-5-nitroimidazole	metronidazole	189675			Oral
2703	DYNACIN 100 MG ORAL CAP	minocycline 100 mg capsule	ANTIBIOTICS	TETRACYCLINE ANTIBIOTICS	Tetracycline Antibiotics	minocycline HCl	181611	100 mg	Capsule	Oral
5108	MINOCIN 100 MG ORAL CAP	minocycline 100 mg capsule	ANTIBIOTICS	TETRACYCLINE ANTIBIOTICS	Tetracycline Antibiotics	minocycline HCl	181611	100 mg	Capsule	Oral
5110	MINOCYCLINE 100 MG ORAL CAP	minocycline 100 mg capsule	ANTIBIOTICS	TETRACYCLINE ANTIBIOTICS	Tetracycline Antibiotics	minocycline HCl	181611	100 mg	Capsule	Oral
149855	VECTRIN 100 MG ORAL CAP	minocycline 100 mg capsule	ANTIBIOTICS	TETRACYCLINE ANTIBIOTICS	Tetracycline Antibiotics	minocycline HCl	181611	100 mg	Capsule	Oral
35750	DYNACIN 100 MG ORAL TAB	minocycline 100 mg tablet	ANTIBIOTICS	TETRACYCLINE ANTIBIOTICS	Tetracycline Antibiotics	minocycline HCl	449565	100 mg	Tablet	Oral
5112	MINOCYCLINE 100 MG ORAL TAB	minocycline 100 mg tablet	ANTIBIOTICS	TETRACYCLINE ANTIBIOTICS	Tetracycline Antibiotics	minocycline HCl	449565	100 mg	Tablet	Oral
39209	MYRAC 100 MG ORAL TAB	minocycline 100 mg tablet	ANTIBIOTICS	TETRACYCLINE ANTIBIOTICS		minocycline HCl	449565	100 mg	Tablet	Oral
2704	DYNACIN 50 MG ORAL CAP	minocycline 50 mg capsule	ANTIBIOTICS	TETRACYCLINE ANTIBIOTICS	Tetracycline Antibiotics	minocycline HCl	250247	50 mg	Capsule	Oral
5109	MINOCIN 50 MG ORAL CAP	minocycline 50 mg capsule	ANTIBIOTICS	TETRACYCLINE ANTIBIOTICS	Tetracycline Antibiotics	minocycline HCl	250247	50 mg	Capsule	Oral
5111	MINOCYCLINE 50 MG ORAL CAP	minocycline 50 mg capsule	ANTIBIOTICS	TETRACYCLINE ANTIBIOTICS	Tetracycline Antibiotics	minocycline HCl	250247	50 mg	Capsule	Oral
141005	VECTRIN 50 MG ORAL CAP	minocycline 50 mg capsule	ANTIBIOTICS	TETRACYCLINE ANTIBIOTICS	Tetracycline Antibiotics	minocycline HCl	250247	50 mg	Capsule	Oral
36715	DYNACIN 50 MG ORAL TAB	minocycline 50 mg tablet	ANTIBIOTICS	TETRACYCLINE ANTIBIOTICS	Tetracycline Antibiotics	minocycline HCl	449566	50 mg	Tablet	Oral
5113	MINOCYCLINE 50 MG ORAL TAB	minocycline 50 mg tablet	ANTIBIOTICS	TETRACYCLINE ANTIBIOTICS	Tetracycline Antibiotics	minocycline HCl	449566	50 mg	Tablet	Oral
39208	MYRAC 50 MG ORAL TAB	minocycline 50 mg tablet	ANTIBIOTICS	TETRACYCLINE ANTIBIOTICS		minocycline HCl	449566	50 mg	Tablet	Oral
25371	DYNACIN 75 MG ORAL CAP	minocycline 75 mg capsule	ANTIBIOTICS	TETRACYCLINE ANTIBIOTICS	Tetracycline Antibiotics	minocycline HCl	254503	75 mg	Capsule	Oral
199027	MINOCIN 75 MG ORAL CAP	minocycline 75 mg capsule	ANTIBIOTICS	TETRACYCLINE ANTIBIOTICS	Tetracycline Antibiotics	minocycline HCl	254503	75 mg	Capsule	Oral
25373	MINOCYCLINE 75 MG ORAL CAP	minocycline 75 mg capsule	ANTIBIOTICS	TETRACYCLINE ANTIBIOTICS	Tetracycline Antibiotics	minocycline HCl	254503	75 mg	Capsule	Oral
35749	DYNACIN 75 MG ORAL TAB	minocycline 75 mg tablet	ANTIBIOTICS	TETRACYCLINE ANTIBIOTICS	Tetracycline Antibiotics	minocycline HCl	449553	75 mg	Tablet	Oral
35710	MINOCYCLINE 75 MG ORAL TAB	minocycline 75 mg tablet	ANTIBIOTICS	TETRACYCLINE ANTIBIOTICS	Tetracycline Antibiotics	minocycline HCl	449553	75 mg	Tablet	Oral
39210	MYRAC 75 MG ORAL TAB	minocycline 75 mg tablet	ANTIBIOTICS	TETRACYCLINE ANTIBIOTICS		minocycline HCl	449553	75 mg	Tablet	Oral
184261	MINOCYCLINE 105 MG ORAL TB24	minocycline ER 105 mg tablet,extended release 24 hr	ANTIBIOTICS	TETRACYCLINE ANTIBIOTICS	Tetracycline Antibiotics	minocycline HCl	562173	105 mg	tablet extended release 24 hr	Oral
184267	SOLODYN 105 MG ORAL TB24	minocycline ER 105 mg tablet,extended release 24 hr	ANTIBIOTICS	TETRACYCLINE ANTIBIOTICS	Tetracycline Antibiotics	minocycline HCl	562173	105 mg	tablet extended release 24 hr	Oral
179989	MINOCYCLINE 115 MG ORAL TB24	minocycline ER 115 mg tablet,extended release 24 hr	ANTIBIOTICS	TETRACYCLINE ANTIBIOTICS	Tetracycline Antibiotics	minocycline HCl	558921	115 mg	tablet extended release 24 hr	Oral
179998	SOLODYN 115 MG ORAL TB24	minocycline ER 115 mg tablet,extended release 24 hr	ANTIBIOTICS	TETRACYCLINE ANTIBIOTICS	Tetracycline Antibiotics	minocycline HCl	558921	115 mg	tablet extended release 24 hr	Oral
217611	COREMINO 135 MG ORAL TB24	minocycline ER 135 mg tablet,extended release 24 hr	ANTIBIOTICS	TETRACYCLINE ANTIBIOTICS	Tetracycline Antibiotics	minocycline HCl	545249	135 mg	tablet extended release 24 hr	Oral
100033	MINOCYCLINE 135 MG ORAL TB24	minocycline ER 135 mg tablet,extended release 24 hr	ANTIBIOTICS	TETRACYCLINE ANTIBIOTICS	Tetracycline Antibiotics	minocycline HCl	545249	135 mg	tablet extended release 24 hr	Oral
76452	SOLODYN 135 MG ORAL TB24	minocycline ER 135 mg tablet,extended release 24 hr	ANTIBIOTICS	TETRACYCLINE ANTIBIOTICS	Tetracycline Antibiotics	minocycline HCl	545249	135 mg	tablet extended release 24 hr	Oral
217609	COREMINO 45 MG ORAL TB24	minocycline ER 45 mg tablet,extended release 24 hr	ANTIBIOTICS	TETRACYCLINE ANTIBIOTICS	Tetracycline Antibiotics	minocycline HCl	545247	45 mg	tablet extended release 24 hr	Oral
100031	MINOCYCLINE 45 MG ORAL TB24	minocycline ER 45 mg tablet,extended release 24 hr	ANTIBIOTICS	TETRACYCLINE ANTIBIOTICS	Tetracycline Antibiotics	minocycline HCl	545247	45 mg	tablet extended release 24 hr	Oral
76454	SOLODYN 45 MG ORAL TB24	minocycline ER 45 mg tablet,extended release 24 hr	ANTIBIOTICS	TETRACYCLINE ANTIBIOTICS	Tetracycline Antibiotics	minocycline HCl	545247	45 mg	tablet extended release 24 hr	Oral
184259	MINOCYCLINE 55 MG ORAL TB24	minocycline ER 55 mg tablet,extended release 24 hr	ANTIBIOTICS	TETRACYCLINE ANTIBIOTICS	Tetracycline Antibiotics	minocycline HCl	562171	55 mg	tablet extended release 24 hr	Oral
184265	SOLODYN 55 MG ORAL TB24	minocycline ER 55 mg tablet,extended release 24 hr	ANTIBIOTICS	TETRACYCLINE ANTIBIOTICS	Tetracycline Antibiotics	minocycline HCl	562171	55 mg	tablet extended release 24 hr	Oral
179988	MINOCYCLINE 65 MG ORAL TB24	minocycline ER 65 mg tablet,extended release 24 hr	ANTIBIOTICS	TETRACYCLINE ANTIBIOTICS	Tetracycline Antibiotics	minocycline HCl	558920	65 mg	tablet extended release 24 hr	Oral
179997	SOLODYN 65 MG ORAL TB24	minocycline ER 65 mg tablet,extended release 24 hr	ANTIBIOTICS	TETRACYCLINE ANTIBIOTICS	Tetracycline Antibiotics	minocycline HCl	558920	65 mg	tablet extended release 24 hr	Oral
184260	MINOCYCLINE 80 MG ORAL TB24	minocycline ER 80 mg tablet,extended release 24 hr	ANTIBIOTICS	TETRACYCLINE ANTIBIOTICS	Tetracycline Antibiotics	minocycline HCl	562172	80 mg	tablet extended release 24 hr	Oral
184266	SOLODYN 80 MG ORAL TB24	minocycline ER 80 mg tablet,extended release 24 hr	ANTIBIOTICS	TETRACYCLINE ANTIBIOTICS	Tetracycline Antibiotics	minocycline HCl	562172	80 mg	tablet extended release 24 hr	Oral
217610	COREMINO 90 MG ORAL TB24	minocycline ER 90 mg tablet,extended release 24 hr	ANTIBIOTICS	TETRACYCLINE ANTIBIOTICS	Tetracycline Antibiotics	minocycline HCl	545248	90 mg	tablet extended release 24 hr	Oral
100032	MINOCYCLINE 90 MG ORAL TB24	minocycline ER 90 mg tablet,extended release 24 hr	ANTIBIOTICS	TETRACYCLINE ANTIBIOTICS	Tetracycline Antibiotics	minocycline HCl	545248	90 mg	tablet extended release 24 hr	Oral
76453	SOLODYN 90 MG ORAL TB24	minocycline ER 90 mg tablet,extended release 24 hr	ANTIBIOTICS	TETRACYCLINE ANTIBIOTICS	Tetracycline Antibiotics	minocycline HCl	545248	90 mg	tablet extended release 24 hr	Oral
217796	COREMINO ORAL	minocycline oral	ANTIBIOTICS	TETRACYCLINE ANTIBIOTICS	Tetracycline Antibiotics	minocycline HCl	545247			Oral
123058	DYNACIN ORAL	minocycline oral	ANTIBIOTICS	TETRACYCLINE ANTIBIOTICS	Tetracycline Antibiotics	minocycline HCl	181611			Oral
129851	MINOCIN ORAL	minocycline oral	ANTIBIOTICS	TETRACYCLINE ANTIBIOTICS	Tetracycline Antibiotics	minocycline HCl	181611			Oral
129856	MINOCYCLINE ORAL	minocycline oral	ANTIBIOTICS	TETRACYCLINE ANTIBIOTICS	Tetracycline Antibiotics	minocycline HCl	181611			Oral
130465	MYRAC PO	minocycline oral	ANTIBIOTICS	TETRACYCLINE ANTIBIOTICS		minocycline HCl	449553			Oral
136505	SOLODYN ORAL	minocycline oral	ANTIBIOTICS	TETRACYCLINE ANTIBIOTICS	Tetracycline Antibiotics	minocycline HCl	558920			Oral
26859	AVELOX 400 MG ORAL TAB	moxifloxacin 400 mg tablet	ANTIBIOTICS	QUINOLONE ANTIBIOTICS	Fluoroquinolone Antibiotics	moxifloxacin HCl	192245	400 mg	Tablet	Oral
29174	AVELOX ABC PACK 400 MG ORAL TAB	moxifloxacin 400 mg tablet	ANTIBIOTICS	QUINOLONE ANTIBIOTICS	Fluoroquinolone Antibiotics	moxifloxacin HCl	192245	400 mg	Tablet	Oral
26854	MOXIFLOXACIN 400 MG ORAL TAB	moxifloxacin 400 mg tablet	ANTIBIOTICS	QUINOLONE ANTIBIOTICS	Fluoroquinolone Antibiotics	moxifloxacin HCl	192245	400 mg	Tablet	Oral
117468	AVELOX ABC PACK ORAL	moxifloxacin oral	ANTIBIOTICS	QUINOLONE ANTIBIOTICS	Fluoroquinolone Antibiotics	moxifloxacin HCl	192245			Oral
117470	AVELOX ORAL	moxifloxacin oral	ANTIBIOTICS	QUINOLONE ANTIBIOTICS	Fluoroquinolone Antibiotics	moxifloxacin HCl	192245			Oral
130112	MOXIFLOXACIN ORAL	moxifloxacin oral	ANTIBIOTICS	QUINOLONE ANTIBIOTICS	Fluoroquinolone Antibiotics	moxifloxacin HCl	192245			Oral
88037	NAFCILLIN 250 MG ORAL CAP	nafcillin 250 mg capsule	ANTIBIOTICS	PENICILLIN ANTIBIOTICS	Penicillin Antibiotic - Penicillinase-resistant	nafcillin sodium	287908	250 mg	Capsule	Oral
143190	UNIPEN 250 MG ORAL CAP	nafcillin 250 mg capsule	ANTIBIOTICS	PENICILLIN ANTIBIOTICS	Penicillin Antibiotic - Penicillinase-resistant	nafcillin sodium	287908	250 mg	Capsule	Oral
130498	NAFCILLIN ORAL	nafcillin oral	ANTIBIOTICS	PENICILLIN ANTIBIOTICS	Penicillin Antibiotic - Penicillinase-resistant	nafcillin sodium	287908			Oral
159857	FURAREX 100 MG ORAL CAP	nitrofurantoin 100 mg capsule	ANTIBIOTICS	NITROFURAN DERIVATIVES ANTIBACTERIAL AGENTS	Urinary Antibacterial - Nitrofuran Derivatives	nitrofurantoin	185463	100 mg	Capsule	Oral
84741	NITROFURANTOIN 100 MG ORAL CAP	nitrofurantoin 100 mg capsule	ANTIBIOTICS	NITROFURAN DERIVATIVES ANTIBACTERIAL AGENTS	Urinary Antibacterial - Nitrofuran Derivatives	nitrofurantoin	185463	100 mg	Capsule	Oral
235579	NITROFURANTOIN 100 MG ORAL TAB	nitrofurantoin 100 mg tablet	ANTIBIOTICS	NITROFURAN DERIVATIVES ANTIBACTERIAL AGENTS	Urinary Antibacterial - Nitrofuran Derivatives	nitrofurantoin	577520	100 mg	Tablet	Oral
3290	FURADANTIN 25 MG/5 ML ORAL SUSP	nitrofurantoin 25 mg/5 mL oral suspension	ANTIBIOTICS	NITROFURAN DERIVATIVES ANTIBACTERIAL AGENTS	Urinary Antibacterial - Nitrofuran Derivatives	nitrofurantoin	212817	25 mg/5 mL	Suspension	Oral
10723	NITROFURANTOIN 25 MG/5 ML ORAL SUSP	nitrofurantoin 25 mg/5 mL oral suspension	ANTIBIOTICS	NITROFURAN DERIVATIVES ANTIBACTERIAL AGENTS	Urinary Antibacterial - Nitrofuran Derivatives	nitrofurantoin	212817	25 mg/5 mL	Suspension	Oral
187302	NITROFURANTOIN 25 MG/5 ML ORAL SUSP [COMPILED RECORD] [AGE ADULT] [6/26/2018 12:45 PM]	nitrofurantoin 25 mg/5 mL oral suspension	ANTIBIOTICS	NITROFURAN DERIVATIVES ANTIBACTERIAL AGENTS	Urinary Antibacterial - Nitrofuran Derivatives	nitrofurantoin	212817	25 mg/5 mL	Suspension	Oral
188332	NITROFURANTOIN 25 MG/5 ML ORAL SUSP [COMPILED RECORD] [AGE NEONATE] [6/26/2018 12:45 PM]	nitrofurantoin 25 mg/5 mL oral suspension	ANTIBIOTICS	NITROFURAN DERIVATIVES ANTIBACTERIAL AGENTS	Urinary Antibacterial - Nitrofuran Derivatives	nitrofurantoin	212817	25 mg/5 mL	Suspension	Oral
212947	NITROFURANTOIN 25 MG/5 ML ORAL SUSP [COMPILED RECORD] [AGE PEDIATRIC >40 KG] [6/26/2018 12:47 PM]	nitrofurantoin 25 mg/5 mL oral suspension	ANTIBIOTICS	NITROFURAN DERIVATIVES ANTIBACTERIAL AGENTS	Urinary Antibacterial - Nitrofuran Derivatives	nitrofurantoin	212817	25 mg/5 mL	Suspension	Oral
187304	NITROFURANTOIN 25 MG/5 ML ORAL SUSP [COMPILED RECORD] [AGE PEDIATRIC] [6/26/2018 12:45 PM]	nitrofurantoin 25 mg/5 mL oral suspension	ANTIBIOTICS	NITROFURAN DERIVATIVES ANTIBACTERIAL AGENTS	Urinary Antibacterial - Nitrofuran Derivatives	nitrofurantoin	212817	25 mg/5 mL	Suspension	Oral
159858	FURAREX 50 MG ORAL CAP	nitrofurantoin 50 mg capsule	ANTIBIOTICS	NITROFURAN DERIVATIVES ANTIBACTERIAL AGENTS	Urinary Antibacterial - Nitrofuran Derivatives	nitrofurantoin	550290	50 mg	Capsule	Oral
101054	NITROFURANTOIN 50 MG ORAL CAP	nitrofurantoin 50 mg capsule	ANTIBIOTICS	NITROFURAN DERIVATIVES ANTIBACTERIAL AGENTS	Urinary Antibacterial - Nitrofuran Derivatives	nitrofurantoin	550290	50 mg	Capsule	Oral
159859	RO-ANTOIN 50 MG ORAL CAP	nitrofurantoin 50 mg capsule	ANTIBIOTICS	NITROFURAN DERIVATIVES ANTIBACTERIAL AGENTS	Urinary Antibacterial - Nitrofuran Derivatives	nitrofurantoin	550290	50 mg	Capsule	Oral
203108	NITROFURANTOIN 50 MG ORAL TAB	nitrofurantoin 50 mg tablet	ANTIBIOTICS	NITROFURAN DERIVATIVES ANTIBACTERIAL AGENTS	Urinary Antibacterial - Nitrofuran Derivatives	nitrofurantoin	505163	50 mg	Tablet	Oral
4691	MACRODANTIN 100 MG ORAL CAP	nitrofurantoin macrocrystal 100 mg capsule	ANTIBIOTICS	NITROFURAN DERIVATIVES ANTIBACTERIAL AGENTS	Urinary Antibacterial - Nitrofuran Derivatives	nitrofurantoin macrocrystal	242085	100 mg	Capsule	Oral
5593	NITROFURANTOIN MACROCRYSTAL 100 MG ORAL CAP	nitrofurantoin macrocrystal 100 mg capsule	ANTIBIOTICS	NITROFURAN DERIVATIVES ANTIBACTERIAL AGENTS	Urinary Antibacterial - Nitrofuran Derivatives	nitrofurantoin macrocrystal	242085	100 mg	Capsule	Oral
4692	MACRODANTIN 25 MG ORAL CAP	nitrofurantoin macrocrystal 25 mg capsule	ANTIBIOTICS	NITROFURAN DERIVATIVES ANTIBACTERIAL AGENTS	Urinary Antibacterial - Nitrofuran Derivatives	nitrofurantoin macrocrystal	261942	25 mg	Capsule	Oral
5594	NITROFURANTOIN MACROCRYSTAL 25 MG ORAL CAP	nitrofurantoin macrocrystal 25 mg capsule	ANTIBIOTICS	NITROFURAN DERIVATIVES ANTIBACTERIAL AGENTS	Urinary Antibacterial - Nitrofuran Derivatives	nitrofurantoin macrocrystal	261942	25 mg	Capsule	Oral
4693	MACRODANTIN 50 MG ORAL CAP	nitrofurantoin macrocrystal 50 mg capsule	ANTIBIOTICS	NITROFURAN DERIVATIVES ANTIBACTERIAL AGENTS	Urinary Antibacterial - Nitrofuran Derivatives	nitrofurantoin macrocrystal	161832	50 mg	Capsule	Oral
141936	NITROFURANTOIN 50 MG ORAL CAP	nitrofurantoin macrocrystal 50 mg capsule	ANTIBIOTICS	NITROFURAN DERIVATIVES ANTIBACTERIAL AGENTS		nitrofurantoin macrocrystal	161832	50 mg	Capsule	Oral
5595	NITROFURANTOIN MACROCRYSTAL 50 MG ORAL CAP	nitrofurantoin macrocrystal 50 mg capsule	ANTIBIOTICS	NITROFURAN DERIVATIVES ANTIBACTERIAL AGENTS	Urinary Antibacterial - Nitrofuran Derivatives	nitrofurantoin macrocrystal	161832	50 mg	Capsule	Oral
142828	NITROFURANTOIN MACROCRYSTALLIN 50 MG ORAL CAP	nitrofurantoin macrocrystal 50 mg capsule	ANTIBIOTICS	NITROFURAN DERIVATIVES ANTIBACTERIAL AGENTS		nitrofurantoin macrocrystal	161832	50 MG	Capsule	Oral
128830	MACRODANTIN ORAL	nitrofurantoin macrocrystal oral	ANTIBIOTICS	NITROFURAN DERIVATIVES ANTIBACTERIAL AGENTS	Urinary Antibacterial - Nitrofuran Derivatives	nitrofurantoin macrocrystal	161832			Oral
131160	NITROFURANTOIN MACROCRYSTAL ORAL	nitrofurantoin macrocrystal oral	ANTIBIOTICS	NITROFURAN DERIVATIVES ANTIBACTERIAL AGENTS	Urinary Antibacterial - Nitrofuran Derivatives	nitrofurantoin macrocrystal	161832			Oral
111868	NITROFURANTOIN MONOHYD/M-CRYST	nitrofurantoin monohyd/m-cryst	ANTIBIOTICS	NITROFURAN DERIVATIVES ANTIBACTERIAL AGENTS	Urinary Antibacterial - Nitrofuran Derivatives	nitrofurantoin monohyd/m-cryst	471021
4690	MACROBID 100 MG ORAL CAP	nitrofurantoin monohydrate/macrocrystals 100 mg capsule	ANTIBIOTICS	NITROFURAN DERIVATIVES ANTIBACTERIAL AGENTS	Urinary Antibacterial - Nitrofuran Derivatives	nitrofurantoin monohyd/m-cryst	471021	100 mg	Capsule	Oral
144379	NITROFURANTOIN MONOHYD MACRO 100 MG ORAL CAP	nitrofurantoin monohydrate/macrocrystals 100 mg capsule	ANTIBIOTICS	NITROFURAN DERIVATIVES ANTIBACTERIAL AGENTS		nitrofurantoin monohyd/m-cryst	471021	100 mg	Capsule	Oral
10724	NITROFURANTOIN MONOHYD/M-CRYST 100 MG ORAL CAP	nitrofurantoin monohydrate/macrocrystals 100 mg capsule	ANTIBIOTICS	NITROFURAN DERIVATIVES ANTIBACTERIAL AGENTS	Urinary Antibacterial - Nitrofuran Derivatives	nitrofurantoin monohyd/m-cryst	471021	100 mg	Capsule	Oral
128829	MACROBID ORAL	nitrofurantoin monohydrate/macrocrystals oral	ANTIBIOTICS	NITROFURAN DERIVATIVES ANTIBACTERIAL AGENTS	Urinary Antibacterial - Nitrofuran Derivatives	nitrofurantoin monohyd/m-cryst	471021			Oral
131159	NITROFURANTOIN (MACROCRYST25%) ORAL	nitrofurantoin monohydrate/macrocrystals oral	ANTIBIOTICS	NITROFURAN DERIVATIVES ANTIBACTERIAL AGENTS	Urinary Antibacterial - Nitrofuran Derivatives	nitrofurantoin monohyd/m-cryst	471021			Oral
189295	NITROFURANTOIN MONOHYD/M-CRYST ORAL	nitrofurantoin monohydrate/macrocrystals oral	ANTIBIOTICS	NITROFURAN DERIVATIVES ANTIBACTERIAL AGENTS	Urinary Antibacterial - Nitrofuran Derivatives	nitrofurantoin monohyd/m-cryst	471021			Oral
124994	FURADANTIN ORAL	nitrofurantoin oral	ANTIBIOTICS	NITROFURAN DERIVATIVES ANTIBACTERIAL AGENTS	Urinary Antibacterial - Nitrofuran Derivatives	nitrofurantoin	212817			Oral
131161	NITROFURANTOIN ORAL	nitrofurantoin oral	ANTIBIOTICS	NITROFURAN DERIVATIVES ANTIBACTERIAL AGENTS	Urinary Antibacterial - Nitrofuran Derivatives	nitrofurantoin	212817			Oral
87884	NORFLOXACIN 400 MG ORAL TAB	norfloxacin 400 mg tablet	ANTIBIOTICS	QUINOLONE ANTIBIOTICS	Fluoroquinolone Antibiotics	norfloxacin	283644	400 mg	Tablet	Oral
5662	NOROXIN 400 MG ORAL TAB	norfloxacin 400 mg tablet	ANTIBIOTICS	QUINOLONE ANTIBIOTICS	Fluoroquinolone Antibiotics	norfloxacin	283644	400 mg	Tablet	Oral
131296	NORFLOXACIN ORAL	norfloxacin oral	ANTIBIOTICS	QUINOLONE ANTIBIOTICS	Fluoroquinolone Antibiotics	norfloxacin	283644			Oral
131319	NOROXIN ORAL	norfloxacin oral	ANTIBIOTICS	QUINOLONE ANTIBIOTICS	Fluoroquinolone Antibiotics	norfloxacin	283644			Oral
3174	FLOXIN 200 MG ORAL TAB	ofloxacin 200 mg tablet	ANTIBIOTICS	QUINOLONE ANTIBIOTICS	Fluoroquinolone Antibiotics	ofloxacin	201558	200 mg	Tablet	Oral
10770	OFLOXACIN 200 MG ORAL TAB	ofloxacin 200 mg tablet	ANTIBIOTICS	QUINOLONE ANTIBIOTICS	Fluoroquinolone Antibiotics	ofloxacin	201558	200 mg	Tablet	Oral
3175	FLOXIN 300 MG ORAL TAB	ofloxacin 300 mg tablet	ANTIBIOTICS	QUINOLONE ANTIBIOTICS	Fluoroquinolone Antibiotics	ofloxacin	275927	300 mg	Tablet	Oral
10771	OFLOXACIN 300 MG ORAL TAB	ofloxacin 300 mg tablet	ANTIBIOTICS	QUINOLONE ANTIBIOTICS	Fluoroquinolone Antibiotics	ofloxacin	275927	300 mg	Tablet	Oral
3176	FLOXIN 400 MG ORAL TAB	ofloxacin 400 mg tablet	ANTIBIOTICS	QUINOLONE ANTIBIOTICS	Fluoroquinolone Antibiotics	ofloxacin	238812	400 mg	Tablet	Oral
10772	OFLOXACIN 400 MG ORAL TAB	ofloxacin 400 mg tablet	ANTIBIOTICS	QUINOLONE ANTIBIOTICS	Fluoroquinolone Antibiotics	ofloxacin	238812	400 mg	Tablet	Oral
124612	FLOXIN ORAL	ofloxacin oral	ANTIBIOTICS	QUINOLONE ANTIBIOTICS	Fluoroquinolone Antibiotics	ofloxacin	201558			Oral
131685	OFLOXACIN ORAL	ofloxacin oral	ANTIBIOTICS	QUINOLONE ANTIBIOTICS	Fluoroquinolone Antibiotics	ofloxacin	238812			Oral
111085	OXACILLIN SODIUM	oxacillin	ANTIBIOTICS	PENICILLIN ANTIBIOTICS	Penicillin Antibiotic - Penicillinase-resistant	oxacillin sodium	152532
149572	BACTOCILL 250 MG ORAL CAP	oxacillin 250 mg capsule	ANTIBIOTICS	PENICILLIN ANTIBIOTICS	Penicillin Antibiotic - Penicillinase-resistant	oxacillin sodium	192259	250 mg	Capsule	Oral
84961	OXACILLIN 250 MG ORAL CAP	oxacillin 250 mg capsule	ANTIBIOTICS	PENICILLIN ANTIBIOTICS	Penicillin Antibiotic - Penicillinase-resistant	oxacillin sodium	192259	250 mg	Capsule	Oral
154098	PROSTAPHLIN 250 MG ORAL CAP	oxacillin 250 mg capsule	ANTIBIOTICS	PENICILLIN ANTIBIOTICS	Penicillin Antibiotic - Penicillinase-resistant	oxacillin sodium	192259	250 mg	Capsule	Oral
6670	OXACILLIN 250 MG/5 ML ORAL SUSR	oxacillin 250 mg/5 mL oral suspension	ANTIBIOTICS	PENICILLIN ANTIBIOTICS	Penicillin Antibiotic - Penicillinase-resistant	oxacillin sodium	170228	250 mg/5 mL	Suspension for Reconstitution	Oral
145467	PROSTAPHLIN 250 MG/5ML ORAL SOLR	oxacillin 250 mg/5 mL oral suspension	ANTIBIOTICS	PENICILLIN ANTIBIOTICS		oxacillin sodium	170228	250 mg/5mL	Recon Soln	Oral
154104	STAPHALOXIN 250 MG/5 ML ORAL SUSR	oxacillin 250 mg/5 mL oral suspension	ANTIBIOTICS	PENICILLIN ANTIBIOTICS	Penicillin Antibiotic - Penicillinase-resistant	oxacillin sodium	170228	250 mg/5 mL	Suspension for Reconstitution	Oral
145124	BACTOCILL 500 MG ORAL CAP	oxacillin 500 mg capsule	ANTIBIOTICS	PENICILLIN ANTIBIOTICS	Penicillin Antibiotic - Penicillinase-resistant	oxacillin sodium	152532	500 mg	Capsule	Oral
83730	OXACILLIN 500 MG ORAL CAP	oxacillin 500 mg capsule	ANTIBIOTICS	PENICILLIN ANTIBIOTICS	Penicillin Antibiotic - Penicillinase-resistant	oxacillin sodium	152532	500 mg	Capsule	Oral
132152	OXACILLIN ORAL	oxacillin oral	ANTIBIOTICS	PENICILLIN ANTIBIOTICS	Penicillin Antibiotic - Penicillinase-resistant	oxacillin sodium	152532			Oral
111082	PENICILLIN V POTASSIUM	penicillin V potassium	ANTIBIOTICS	PENICILLIN ANTIBIOTICS	Penicillin Antibiotic - Natural	penicillin V potassium	151185
143381	BEEPEN VK 125 MG/5 ML ORAL SOLR	penicillin V potassium 125 mg/5 mL oral solution	ANTIBIOTICS	PENICILLIN ANTIBIOTICS	Penicillin Antibiotic - Natural	penicillin V potassium	179881	125 mg/5 mL	Recon Soln	Oral
153964	BETAPEN-VK 125 MG/5 ML ORAL SOLR	penicillin V potassium 125 mg/5 mL oral solution	ANTIBIOTICS	PENICILLIN ANTIBIOTICS	Penicillin Antibiotic - Natural	penicillin V potassium	179881	125 mg/5 mL	Recon Soln	Oral
153966	CAROPEN-VK 125 MG/5 ML ORAL SOLR	penicillin V potassium 125 mg/5 mL oral solution	ANTIBIOTICS	PENICILLIN ANTIBIOTICS	Penicillin Antibiotic - Natural	penicillin V potassium	179881	125 mg/5 mL	Recon Soln	Oral
153963	LEDERCILLIN VK 125 MG/5 ML ORAL SOLR	penicillin V potassium 125 mg/5 mL oral solution	ANTIBIOTICS	PENICILLIN ANTIBIOTICS		penicillin V potassium	179881	125 mg/5 mL	Recon Soln	Oral
151725	LEDERCILLIN VK 125 MG/5 ML ORAL SOLR	penicillin V potassium 125 mg/5 mL oral solution	ANTIBIOTICS	PENICILLIN ANTIBIOTICS	Penicillin Antibiotic - Natural	penicillin V potassium	179881	125 mg/5 mL	Recon Soln	Oral
153965	MARPEN VK 125 MG/5 ML ORAL SOLR	penicillin V potassium 125 mg/5 mL oral solution	ANTIBIOTICS	PENICILLIN ANTIBIOTICS	Penicillin Antibiotic - Natural	penicillin V potassium	179881	125 mg/5 mL	Recon Soln	Oral
6090	PENICILLIN V POTASSIUM 125 MG/5 ML ORAL SOLR	penicillin V potassium 125 mg/5 mL oral solution	ANTIBIOTICS	PENICILLIN ANTIBIOTICS	Penicillin Antibiotic - Natural	penicillin V potassium	179881	125 mg/5 mL	Recon Soln	Oral
189490	PENICILLIN V POTASSIUM 125 MG/5 ML ORAL SOLR [COMPILED RECORD] [AGE ADULT] [6/5/2018 10:43 AM]	penicillin V potassium 125 mg/5 mL oral solution	ANTIBIOTICS	PENICILLIN ANTIBIOTICS	Penicillin Antibiotic - Natural	penicillin V potassium	179881	125 mg/5 mL	Recon Soln	Oral
189492	PENICILLIN V POTASSIUM 125 MG/5 ML ORAL SOLR [COMPILED RECORD] [AGE NEONATE] [6/5/2018 10:43 AM]	penicillin V potassium 125 mg/5 mL oral solution	ANTIBIOTICS	PENICILLIN ANTIBIOTICS	Penicillin Antibiotic - Natural	penicillin V potassium	179881	125 mg/5 mL	Recon Soln	Oral
212949	PENICILLIN V POTASSIUM 125 MG/5 ML ORAL SOLR [COMPILED RECORD] [AGE PEDIATRIC >40 KG] [6/5/2018 10:44 AM]	penicillin V potassium 125 mg/5 mL oral solution	ANTIBIOTICS	PENICILLIN ANTIBIOTICS	Penicillin Antibiotic - Natural	penicillin V potassium	179881	125 mg/5 mL	Recon Soln	Oral
189491	PENICILLIN V POTASSIUM 125 MG/5 ML ORAL SOLR [COMPILED RECORD] [AGE PEDIATRIC] [6/5/2018 10:43 AM]	penicillin V potassium 125 mg/5 mL oral solution	ANTIBIOTICS	PENICILLIN ANTIBIOTICS	Penicillin Antibiotic - Natural	penicillin V potassium	179881	125 mg/5 mL	Recon Soln	Oral
143129	PEN-VEE K 125 MG/5 ML ORAL SOLR	penicillin V potassium 125 mg/5 mL oral solution	ANTIBIOTICS	PENICILLIN ANTIBIOTICS	Penicillin Antibiotic - Natural	penicillin V potassium	179881	125 mg/5 mL	Recon Soln	Oral
153962	V-CILLIN K 125 MG/5 ML ORAL SOLR	penicillin V potassium 125 mg/5 mL oral solution	ANTIBIOTICS	PENICILLIN ANTIBIOTICS	Penicillin Antibiotic - Natural	penicillin V potassium	179881	125 mg/5 mL	Recon Soln	Oral
8487	VEETIDS 125 MG/5 ML ORAL SOLR	penicillin V potassium 125 mg/5 mL oral solution	ANTIBIOTICS	PENICILLIN ANTIBIOTICS	Penicillin Antibiotic - Natural	penicillin V potassium	179881	125 mg/5 mL	Recon Soln	Oral
153953	BEEPEN VK 250 MG ORAL TAB	penicillin V potassium 250 mg tablet	ANTIBIOTICS	PENICILLIN ANTIBIOTICS	Penicillin Antibiotic - Natural	penicillin V potassium	151185	250 mg	Tablet	Oral
142753	BEEPEN-VK 250 MG ORAL TAB	penicillin V potassium 250 mg tablet	ANTIBIOTICS	PENICILLIN ANTIBIOTICS		penicillin V potassium	151185	250 mg	Tablet	Oral
153945	BETAPEN VK 250 MG ORAL TAB	penicillin V potassium 250 mg tablet	ANTIBIOTICS	PENICILLIN ANTIBIOTICS	Penicillin Antibiotic - Natural	penicillin V potassium	151185	250 mg	Tablet	Oral
153952	CAROPEN VK 250 MG ORAL TAB	penicillin V potassium 250 mg tablet	ANTIBIOTICS	PENICILLIN ANTIBIOTICS	Penicillin Antibiotic - Natural	penicillin V potassium	151185	250 mg	Tablet	Oral
153950	DELTAPEN VK 250 MG ORAL TAB	penicillin V potassium 250 mg tablet	ANTIBIOTICS	PENICILLIN ANTIBIOTICS	Penicillin Antibiotic - Natural	penicillin V potassium	151185	250 mg	Tablet	Oral
153948	LANACILLIN VK 250 MG ORAL TAB	penicillin V potassium 250 mg tablet	ANTIBIOTICS	PENICILLIN ANTIBIOTICS	Penicillin Antibiotic - Natural	penicillin V potassium	151185	250 mg	Tablet	Oral
140824	LEDERCILLIN VK 250 MG ORAL TAB	penicillin V potassium 250 mg tablet	ANTIBIOTICS	PENICILLIN ANTIBIOTICS	Penicillin Antibiotic - Natural	penicillin V potassium	151185	250 mg	Tablet	Oral
153949	MARPEN VK 250 MG ORAL TAB	penicillin V potassium 250 mg tablet	ANTIBIOTICS	PENICILLIN ANTIBIOTICS	Penicillin Antibiotic - Natural	penicillin V potassium	151185	250 mg	Tablet	Oral
153951	PC PEN VK 250 MG ORAL TAB	penicillin V potassium 250 mg tablet	ANTIBIOTICS	PENICILLIN ANTIBIOTICS	Penicillin Antibiotic - Natural	penicillin V potassium	151185	250 mg	Tablet	Oral
6092	PENICILLIN V POTASSIUM 250 MG ORAL TAB	penicillin V potassium 250 mg tablet	ANTIBIOTICS	PENICILLIN ANTIBIOTICS	Penicillin Antibiotic - Natural	penicillin V potassium	151185	250 mg	Tablet	Oral
144988	PEN-VEE K 250 MG ORAL TAB	penicillin V potassium 250 mg tablet	ANTIBIOTICS	PENICILLIN ANTIBIOTICS	Penicillin Antibiotic - Natural	penicillin V potassium	151185	250 mg	Tablet	Oral
153946	ROBICILLIN VK 250 MG ORAL TAB	penicillin V potassium 250 mg tablet	ANTIBIOTICS	PENICILLIN ANTIBIOTICS	Penicillin Antibiotic - Natural	penicillin V potassium	151185	250 mg	Tablet	Oral
151212	V-CILLIN-K 250 MG ORAL TAB	penicillin V potassium 250 mg tablet	ANTIBIOTICS	PENICILLIN ANTIBIOTICS	Penicillin Antibiotic - Natural	penicillin V potassium	151185	250 mg	Tablet	Oral
153108	VEETIDS 250 250 MG ORAL TAB	penicillin V potassium 250 mg tablet	ANTIBIOTICS	PENICILLIN ANTIBIOTICS		penicillin V potassium	151185	250 mg	Tablet	Oral
153934	VEETIDS 250 250 MG ORAL TAB	penicillin V potassium 250 mg tablet	ANTIBIOTICS	PENICILLIN ANTIBIOTICS	Penicillin Antibiotic - Natural	penicillin V potassium	151185	250 mg	Tablet	Oral
8489	VEETIDS 250 MG ORAL TAB	penicillin V potassium 250 mg tablet	ANTIBIOTICS	PENICILLIN ANTIBIOTICS	Penicillin Antibiotic - Natural	penicillin V potassium	151185	250 mg	Tablet	Oral
153947	WINCILLIN VK 250 MG ORAL TAB	penicillin V potassium 250 mg tablet	ANTIBIOTICS	PENICILLIN ANTIBIOTICS		penicillin V potassium	151185	250 mg	Tablet	Oral
168771	WINCILLIN-VK 250 MG ORAL TAB	penicillin V potassium 250 mg tablet	ANTIBIOTICS	PENICILLIN ANTIBIOTICS	Penicillin Antibiotic - Natural	penicillin V potassium	151185	250 mg	Tablet	Oral
141956	BEEPEN VK 250 MG/5 ML ORAL SOLR	penicillin V potassium 250 mg/5 mL oral solution	ANTIBIOTICS	PENICILLIN ANTIBIOTICS	Penicillin Antibiotic - Natural	penicillin V potassium	193402	250 mg/5 mL	Recon Soln	Oral
153969	BETAPEN-VK 250 MG/5 ML ORAL SOLR	penicillin V potassium 250 mg/5 mL oral solution	ANTIBIOTICS	PENICILLIN ANTIBIOTICS	Penicillin Antibiotic - Natural	penicillin V potassium	193402	250 mg/5 mL	Recon Soln	Oral
153973	CAROPEN-VK 250 MG/5 ML ORAL SOLR	penicillin V potassium 250 mg/5 mL oral solution	ANTIBIOTICS	PENICILLIN ANTIBIOTICS	Penicillin Antibiotic - Natural	penicillin V potassium	193402	250 mg/5 mL	Recon Soln	Oral
153971	COR VK 250 MG/5 ML ORAL SOLR	penicillin V potassium 250 mg/5 mL oral solution	ANTIBIOTICS	PENICILLIN ANTIBIOTICS	Penicillin Antibiotic - Natural	penicillin V potassium	193402	250 mg/5 mL	Recon Soln	Oral
153968	LEDERCILLIN VK 250 MG/5 ML ORAL SOLR	penicillin V potassium 250 mg/5 mL oral solution	ANTIBIOTICS	PENICILLIN ANTIBIOTICS		penicillin V potassium	193402	250 mg/5 mL	Recon Soln	Oral
149480	LEDERCILLIN VK 250 MG/5 ML ORAL SOLR	penicillin V potassium 250 mg/5 mL oral solution	ANTIBIOTICS	PENICILLIN ANTIBIOTICS	Penicillin Antibiotic - Natural	penicillin V potassium	193402	250 mg/5 mL	Recon Soln	Oral
153972	MARPEN VK 250 MG/5 ML ORAL SOLR	penicillin V potassium 250 mg/5 mL oral solution	ANTIBIOTICS	PENICILLIN ANTIBIOTICS	Penicillin Antibiotic - Natural	penicillin V potassium	193402	250 mg/5 mL	Recon Soln	Oral
6091	PENICILLIN V POTASSIUM 250 MG/5 ML ORAL SOLR	penicillin V potassium 250 mg/5 mL oral solution	ANTIBIOTICS	PENICILLIN ANTIBIOTICS	Penicillin Antibiotic - Natural	penicillin V potassium	193402	250 mg/5 mL	Recon Soln	Oral
187331	PENICILLIN V POTASSIUM 250 MG/5 ML ORAL SOLR [COMPILED RECORD] [AGE ADULT] [6/5/2018 10:43 AM]	penicillin V potassium 250 mg/5 mL oral solution	ANTIBIOTICS	PENICILLIN ANTIBIOTICS	Penicillin Antibiotic - Natural	penicillin V potassium	193402	250 mg/5 mL	Recon Soln	Oral
188346	PENICILLIN V POTASSIUM 250 MG/5 ML ORAL SOLR [COMPILED RECORD] [AGE NEONATE] [6/5/2018 10:43 AM]	penicillin V potassium 250 mg/5 mL oral solution	ANTIBIOTICS	PENICILLIN ANTIBIOTICS	Penicillin Antibiotic - Natural	penicillin V potassium	193402	250 mg/5 mL	Recon Soln	Oral
212950	PENICILLIN V POTASSIUM 250 MG/5 ML ORAL SOLR [COMPILED RECORD] [AGE PEDIATRIC >40 KG] [6/5/2018 10:44 AM]	penicillin V potassium 250 mg/5 mL oral solution	ANTIBIOTICS	PENICILLIN ANTIBIOTICS	Penicillin Antibiotic - Natural	penicillin V potassium	193402	250 mg/5 mL	Recon Soln	Oral
187332	PENICILLIN V POTASSIUM 250 MG/5 ML ORAL SOLR [COMPILED RECORD] [AGE PEDIATRIC] [6/5/2018 10:43 AM]	penicillin V potassium 250 mg/5 mL oral solution	ANTIBIOTICS	PENICILLIN ANTIBIOTICS	Penicillin Antibiotic - Natural	penicillin V potassium	193402	250 mg/5 mL	Recon Soln	Oral
153399	PEN-VEE K 250 MG/5 ML ORAL SOLR	penicillin V potassium 250 mg/5 mL oral solution	ANTIBIOTICS	PENICILLIN ANTIBIOTICS	Penicillin Antibiotic - Natural	penicillin V potassium	193402	250 mg/5 mL	Recon Soln	Oral
153967	V-CILLIN K 250 MG/5 ML ORAL SOLR	penicillin V potassium 250 mg/5 mL oral solution	ANTIBIOTICS	PENICILLIN ANTIBIOTICS	Penicillin Antibiotic - Natural	penicillin V potassium	193402	250 mg/5 mL	Recon Soln	Oral
8488	VEETIDS 250 MG/5 ML ORAL SOLR	penicillin V potassium 250 mg/5 mL oral solution	ANTIBIOTICS	PENICILLIN ANTIBIOTICS	Penicillin Antibiotic - Natural	penicillin V potassium	193402	250 mg/5 mL	Recon Soln	Oral
153970	WINCILLIN-VK 250 MG/5 ML ORAL SOLR	penicillin V potassium 250 mg/5 mL oral solution	ANTIBIOTICS	PENICILLIN ANTIBIOTICS	Penicillin Antibiotic - Natural	penicillin V potassium	193402	250 mg/5 mL	Recon Soln	Oral
153958	AORACILLIN B 500 MG ORAL TAB	penicillin V potassium 500 mg tablet	ANTIBIOTICS	PENICILLIN ANTIBIOTICS	Penicillin Antibiotic - Natural	penicillin V potassium	196275	500 mg	Tablet	Oral
150576	BEEPEN-VK 500 MG ORAL TAB	penicillin V potassium 500 mg tablet	ANTIBIOTICS	PENICILLIN ANTIBIOTICS	Penicillin Antibiotic - Natural	penicillin V potassium	196275	500 mg	Tablet	Oral
153956	BETAPEN-VK 500 MG ORAL TAB	penicillin V potassium 500 mg tablet	ANTIBIOTICS	PENICILLIN ANTIBIOTICS	Penicillin Antibiotic - Natural	penicillin V potassium	196275	500 mg	Tablet	Oral
153961	CAROPEN-VK 500 MG ORAL TAB	penicillin V potassium 500 mg tablet	ANTIBIOTICS	PENICILLIN ANTIBIOTICS	Penicillin Antibiotic - Natural	penicillin V potassium	196275	500 mg	Tablet	Oral
153959	LANACILLIN VK 500 MG ORAL TAB	penicillin V potassium 500 mg tablet	ANTIBIOTICS	PENICILLIN ANTIBIOTICS	Penicillin Antibiotic - Natural	penicillin V potassium	196275	500 mg	Tablet	Oral
141464	LEDERCILLIN VK 500 MG ORAL TAB	penicillin V potassium 500 mg tablet	ANTIBIOTICS	PENICILLIN ANTIBIOTICS	Penicillin Antibiotic - Natural	penicillin V potassium	196275	500 mg	Tablet	Oral
153960	PC PEN V K 500 MG ORAL TAB	penicillin V potassium 500 mg tablet	ANTIBIOTICS	PENICILLIN ANTIBIOTICS	Penicillin Antibiotic - Natural	penicillin V potassium	196275	500 mg	Tablet	Oral
6093	PENICILLIN V POTASSIUM 500 MG ORAL TAB	penicillin V potassium 500 mg tablet	ANTIBIOTICS	PENICILLIN ANTIBIOTICS	Penicillin Antibiotic - Natural	penicillin V potassium	196275	500 mg	Tablet	Oral
6083	PEN-VEE K 500 MG ORAL TAB	penicillin V potassium 500 mg tablet	ANTIBIOTICS	PENICILLIN ANTIBIOTICS	Penicillin Antibiotic - Natural	penicillin V potassium	196275	500 mg	Tablet	Oral
153957	ROBICILLIN VK 500 MG ORAL TAB	penicillin V potassium 500 mg tablet	ANTIBIOTICS	PENICILLIN ANTIBIOTICS	Penicillin Antibiotic - Natural	penicillin V potassium	196275	500 mg	Tablet	Oral
145123	THSC PENICILLIN VK 500 MG ORAL TAB	penicillin V potassium 500 mg tablet	ANTIBIOTICS	PENICILLIN ANTIBIOTICS		penicillin V potassium	196275	500 mg	Tablet	Oral
153954	V-CILLIN K 500 MG ORAL TAB	penicillin V potassium 500 mg tablet	ANTIBIOTICS	PENICILLIN ANTIBIOTICS	Penicillin Antibiotic - Natural	penicillin V potassium	196275	500 mg	Tablet	Oral
145956	V-CILLIN-K 500 MG ORAL TAB	penicillin V potassium 500 mg tablet	ANTIBIOTICS	PENICILLIN ANTIBIOTICS		penicillin V potassium	196275	500 mg	Tablet	Oral
153955	VEETIDS 500 500 MG ORAL TAB	penicillin V potassium 500 mg tablet	ANTIBIOTICS	PENICILLIN ANTIBIOTICS		penicillin V potassium	196275	500 mg	Tablet	Oral
8490	VEETIDS 500 MG ORAL TAB	penicillin V potassium 500 mg tablet	ANTIBIOTICS	PENICILLIN ANTIBIOTICS	Penicillin Antibiotic - Natural	penicillin V potassium	196275	500 mg	Tablet	Oral
132772	PENICILLIN V POTASSIUM ORAL	penicillin V potassium oral	ANTIBIOTICS	PENICILLIN ANTIBIOTICS	Penicillin Antibiotic - Natural	penicillin V potassium	151185			Oral
139451	VEETIDS PO	penicillin V potassium oral	ANTIBIOTICS	PENICILLIN ANTIBIOTICS	Penicillin Antibiotic - Natural	penicillin V potassium	151185			Oral
154331	MICROSULFON 500 MG ORAL TAB	sulfADIAZINE 500 mg tablet	ANTIBIOTICS	ABSORBABLE SULFONAMIDE ANTIBACTERIAL AGENTS	Sulfonamide Antibiotic	sulfadiazine	204475	500 mg	Tablet	Oral
7554	SULFADIAZINE 500 MG ORAL TAB	sulfADIAZINE 500 mg tablet	ANTIBIOTICS	ABSORBABLE SULFONAMIDE ANTIBACTERIAL AGENTS	Sulfonamide Antibiotic	sulfadiazine	204475	500 mg	Tablet	Oral
137045	SULFADIAZINE ORAL	sulfadiazine oral	ANTIBIOTICS	ABSORBABLE SULFONAMIDE ANTIBACTERIAL AGENTS	Sulfonamide Antibiotic	sulfadiazine	204475			Oral
144968	BACTRIM 200-40 MG/5 ML ORAL SUSP	sulfamethoxazole 200 mg-trimethoprim 40 mg/5 mL oral suspension	ANTIBIOTICS	ABSORBABLE SULFONAMIDE ANTIBACTERIAL AGENTS	Antibacterial Folate Antagonist - Other Combinations	sulfamethoxazole/trimethoprim	257459	200-40 mg/5 mL	Suspension	Oral
154461	BACTRIM 40-200 MG/5 ML ORAL SUSP	sulfamethoxazole 200 mg-trimethoprim 40 mg/5 mL oral suspension	ANTIBIOTICS	ABSORBABLE SULFONAMIDE ANTIBACTERIAL AGENTS		sulfamethoxazole/trimethoprim	257459	40-200 mg/5 mL	Suspension	Oral
148056	COTRIM 200-40 MG/5 ML ORAL SUSP	sulfamethoxazole 200 mg-trimethoprim 40 mg/5 mL oral suspension	ANTIBIOTICS	ABSORBABLE SULFONAMIDE ANTIBACTERIAL AGENTS	Antibacterial Folate Antagonist - Other Combinations	sulfamethoxazole/trimethoprim	257459	200-40 mg/5 mL	Suspension	Oral
154468	PEDIATRIM 200-40 MG/5 ML ORAL SUSP	sulfamethoxazole 200 mg-trimethoprim 40 mg/5 mL oral suspension	ANTIBIOTICS	ABSORBABLE SULFONAMIDE ANTIBACTERIAL AGENTS	Antibacterial Folate Antagonist - Other Combinations	sulfamethoxazole/trimethoprim	257459	200-40 mg/5 mL	Suspension	Oral
7171	SEPTRA 200-40 MG/5 ML ORAL SUSP	sulfamethoxazole 200 mg-trimethoprim 40 mg/5 mL oral suspension	ANTIBIOTICS	ABSORBABLE SULFONAMIDE ANTIBACTERIAL AGENTS	Antibacterial Folate Antagonist - Other Combinations	sulfamethoxazole/trimethoprim	257459	200-40 mg/5 mL	Suspension	Oral
154463	SEPTRA 40-200 MG/5 ML ORAL SUSP	sulfamethoxazole 200 mg-trimethoprim 40 mg/5 mL oral suspension	ANTIBIOTICS	ABSORBABLE SULFONAMIDE ANTIBACTERIAL AGENTS		sulfamethoxazole/trimethoprim	257459	40-200 mg/5 mL	Suspension	Oral
141070	SULFAMAR 200-40 MG/5 ML ORAL SUSP	sulfamethoxazole 200 mg-trimethoprim 40 mg/5 mL oral suspension	ANTIBIOTICS	ABSORBABLE SULFONAMIDE ANTIBACTERIAL AGENTS	Antibacterial Folate Antagonist - Other Combinations	sulfamethoxazole/trimethoprim	257459	200-40 mg/5 mL	Suspension	Oral
22560	SULFAMETHOXAZOLE-TRIMETHOPRIM 200-40 MG/5 ML ORAL SUSP	sulfamethoxazole 200 mg-trimethoprim 40 mg/5 mL oral suspension	ANTIBIOTICS	ABSORBABLE SULFONAMIDE ANTIBACTERIAL AGENTS	Antibacterial Folate Antagonist - Other Combinations	sulfamethoxazole/trimethoprim	257459	200-40 mg/5 mL	Suspension	Oral
149310	SULFAMETHOXAZOLE-TRIMETHOPRIM 200-40 MG/5ML ORAL SUSP	sulfamethoxazole 200 mg-trimethoprim 40 mg/5 mL oral suspension	ANTIBIOTICS	ABSORBABLE SULFONAMIDE ANTIBACTERIAL AGENTS		sulfamethoxazole/trimethoprim	257459	200-40 mg/5mL	Suspension	Oral
154465	SULFAPRIM 200-40 MG/5 ML ORAL SUSP	sulfamethoxazole 200 mg-trimethoprim 40 mg/5 mL oral suspension	ANTIBIOTICS	ABSORBABLE SULFONAMIDE ANTIBACTERIAL AGENTS	Antibacterial Folate Antagonist - Other Combinations	sulfamethoxazole/trimethoprim	257459	200-40 mg/5 mL	Suspension	Oral
7564	SULFATRIM 200-40 MG/5 ML ORAL SUSP	sulfamethoxazole 200 mg-trimethoprim 40 mg/5 mL oral suspension	ANTIBIOTICS	ABSORBABLE SULFONAMIDE ANTIBACTERIAL AGENTS	Antibacterial Folate Antagonist - Other Combinations	sulfamethoxazole/trimethoprim	257459	200-40 mg/5 mL	Suspension	Oral
154464	SULFATRIM 40-200 MG/5 ML ORAL SUSP	sulfamethoxazole 200 mg-trimethoprim 40 mg/5 mL oral suspension	ANTIBIOTICS	ABSORBABLE SULFONAMIDE ANTIBACTERIAL AGENTS		sulfamethoxazole/trimethoprim	257459	40-200 mg/5 mL	Suspension	Oral
154466	SULMEPRIM 200-40 MG/5 ML ORAL SUSP	sulfamethoxazole 200 mg-trimethoprim 40 mg/5 mL oral suspension	ANTIBIOTICS	ABSORBABLE SULFONAMIDE ANTIBACTERIAL AGENTS	Antibacterial Folate Antagonist - Other Combinations	sulfamethoxazole/trimethoprim	257459	200-40 mg/5 mL	Suspension	Oral
89014	SULTREX 200-40 MG/5 ML ORAL SUSP	sulfamethoxazole 200 mg-trimethoprim 40 mg/5 mL oral suspension	ANTIBIOTICS	ABSORBABLE SULFONAMIDE ANTIBACTERIAL AGENTS	Antibacterial Folate Antagonist - Other Combinations	sulfamethoxazole/trimethoprim	257459	200-40 mg/5 mL	Suspension	Oral
154462	TRISULFAM 200-40 MG/5 ML ORAL SUSP	sulfamethoxazole 200 mg-trimethoprim 40 mg/5 mL oral suspension	ANTIBIOTICS	ABSORBABLE SULFONAMIDE ANTIBACTERIAL AGENTS	Antibacterial Folate Antagonist - Other Combinations	sulfamethoxazole/trimethoprim	257459	200-40 mg/5 mL	Suspension	Oral
154467	TRISUPRIM 200-40 MG/5 ML ORAL SUSP	sulfamethoxazole 200 mg-trimethoprim 40 mg/5 mL oral suspension	ANTIBIOTICS	ABSORBABLE SULFONAMIDE ANTIBACTERIAL AGENTS	Antibacterial Folate Antagonist - Other Combinations	sulfamethoxazole/trimethoprim	257459	200-40 mg/5 mL	Suspension	Oral
870	BACTRIM 400-80 MG ORAL TAB	sulfamethoxazole 400 mg-trimethoprim 80 mg tablet	ANTIBIOTICS	ABSORBABLE SULFONAMIDE ANTIBACTERIAL AGENTS	Antibacterial Folate Antagonist - Other Combinations	sulfamethoxazole/trimethoprim	175758	400-80 mg	Tablet	Oral
144943	BACTRIM 400-80 MG ORAL TAB	sulfamethoxazole 400 mg-trimethoprim 80 mg tablet	ANTIBIOTICS	ABSORBABLE SULFONAMIDE ANTIBACTERIAL AGENTS		sulfamethoxazole/trimethoprim	175758	400-80 mg	Tablet	Oral
154435	COMOXOL 400-80 MG ORAL TAB	sulfamethoxazole 400 mg-trimethoprim 80 mg tablet	ANTIBIOTICS	ABSORBABLE SULFONAMIDE ANTIBACTERIAL AGENTS	Antibacterial Folate Antagonist - Other Combinations	sulfamethoxazole/trimethoprim	175758	400-80 mg	Tablet	Oral
152917	COTRIM 400-80 MG ORAL TAB	sulfamethoxazole 400 mg-trimethoprim 80 mg tablet	ANTIBIOTICS	ABSORBABLE SULFONAMIDE ANTIBACTERIAL AGENTS	Antibacterial Folate Antagonist - Other Combinations	sulfamethoxazole/trimethoprim	175758	400-80 mg	Tablet	Oral
154436	COTRIM SINGLE-STRENGTH 80-400 MG ORAL TAB	sulfamethoxazole 400 mg-trimethoprim 80 mg tablet	ANTIBIOTICS	ABSORBABLE SULFONAMIDE ANTIBACTERIAL AGENTS		sulfamethoxazole/trimethoprim	175758	80-400 mg	Tablet	Oral
154443	DYNASEP SS 400-80 MG ORAL TAB	sulfamethoxazole 400 mg-trimethoprim 80 mg tablet	ANTIBIOTICS	ABSORBABLE SULFONAMIDE ANTIBACTERIAL AGENTS	Antibacterial Folate Antagonist - Other Combinations	sulfamethoxazole/trimethoprim	175758	400-80 mg	Tablet	Oral
7172	SEPTRA 400-80 MG ORAL TAB	sulfamethoxazole 400 mg-trimethoprim 80 mg tablet	ANTIBIOTICS	ABSORBABLE SULFONAMIDE ANTIBACTERIAL AGENTS	Antibacterial Folate Antagonist - Other Combinations	sulfamethoxazole/trimethoprim	175758	400-80 mg	Tablet	Oral
140865	SEPTRA 400-80 MG ORAL TAB	sulfamethoxazole 400 mg-trimethoprim 80 mg tablet	ANTIBIOTICS	ABSORBABLE SULFONAMIDE ANTIBACTERIAL AGENTS		sulfamethoxazole/trimethoprim	175758	400-80 mg	Tablet	Oral
154444	SULFAMETHOPRIM 400-80 MG ORAL TAB	sulfamethoxazole 400 mg-trimethoprim 80 mg tablet	ANTIBIOTICS	ABSORBABLE SULFONAMIDE ANTIBACTERIAL AGENTS	Antibacterial Folate Antagonist - Other Combinations	sulfamethoxazole/trimethoprim	175758	400-80 mg	Tablet	Oral
154440	SULFAMETHOPRIM SS 400-80 MG ORAL TAB	sulfamethoxazole 400 mg-trimethoprim 80 mg tablet	ANTIBIOTICS	ABSORBABLE SULFONAMIDE ANTIBACTERIAL AGENTS	Antibacterial Folate Antagonist - Other Combinations	sulfamethoxazole/trimethoprim	175758	400-80 mg	Tablet	Oral
7557	SULFAMETHOXAZOLE-TRIMETHOPRIM 400-80 MG ORAL TAB	sulfamethoxazole 400 mg-trimethoprim 80 mg tablet	ANTIBIOTICS	ABSORBABLE SULFONAMIDE ANTIBACTERIAL AGENTS	Antibacterial Folate Antagonist - Other Combinations	sulfamethoxazole/trimethoprim	175758	400-80 mg	Tablet	Oral
145606	SULFAMETHOXAZOLE-TRIMETHOPRIM 400-80 MG ORAL TAB	sulfamethoxazole 400 mg-trimethoprim 80 mg tablet	ANTIBIOTICS	ABSORBABLE SULFONAMIDE ANTIBACTERIAL AGENTS		sulfamethoxazole/trimethoprim	175758	400-80 mg	Tablet	Oral
154437	SULFAPRIM 400-80 MG ORAL TAB	sulfamethoxazole 400 mg-trimethoprim 80 mg tablet	ANTIBIOTICS	ABSORBABLE SULFONAMIDE ANTIBACTERIAL AGENTS	Antibacterial Folate Antagonist - Other Combinations	sulfamethoxazole/trimethoprim	175758	400-80 mg	Tablet	Oral
154442	SULFATRIM 400-80 MG ORAL TAB	sulfamethoxazole 400 mg-trimethoprim 80 mg tablet	ANTIBIOTICS	ABSORBABLE SULFONAMIDE ANTIBACTERIAL AGENTS	Antibacterial Folate Antagonist - Other Combinations	sulfamethoxazole/trimethoprim	175758	400-80 mg	Tablet	Oral
143503	SULFATRIM 400-80 MG ORAL TAB	sulfamethoxazole 400 mg-trimethoprim 80 mg tablet	ANTIBIOTICS	ABSORBABLE SULFONAMIDE ANTIBACTERIAL AGENTS		sulfamethoxazole/trimethoprim	175758	400-80 mg	Tablet	Oral
154439	SULFOXAPRIM SS 400-80 MG ORAL TAB	sulfamethoxazole 400 mg-trimethoprim 80 mg tablet	ANTIBIOTICS	ABSORBABLE SULFONAMIDE ANTIBACTERIAL AGENTS	Antibacterial Folate Antagonist - Other Combinations	sulfamethoxazole/trimethoprim	175758	400-80 mg	Tablet	Oral
154438	TRIAZOLE 400-80 MG ORAL TAB	sulfamethoxazole 400 mg-trimethoprim 80 mg tablet	ANTIBIOTICS	ABSORBABLE SULFONAMIDE ANTIBACTERIAL AGENTS	Antibacterial Folate Antagonist - Other Combinations	sulfamethoxazole/trimethoprim	175758	400-80 mg	Tablet	Oral
154441	UROPLUS SS 400-80 MG ORAL TAB	sulfamethoxazole 400 mg-trimethoprim 80 mg tablet	ANTIBIOTICS	ABSORBABLE SULFONAMIDE ANTIBACTERIAL AGENTS	Antibacterial Folate Antagonist - Other Combinations	sulfamethoxazole/trimethoprim	175758	400-80 mg	Tablet	Oral
154333	GAMAZOLE 500 MG ORAL TAB	sulfamethoxazole 500 mg tablet	ANTIBIOTICS	ABSORBABLE SULFONAMIDE ANTIBACTERIAL AGENTS	Sulfonamide Antibiotic	sulfamethoxazole	154255	500 mg	Tablet	Oral
153402	GANTANOL 500 MG ORAL TAB	sulfamethoxazole 500 mg tablet	ANTIBIOTICS	ABSORBABLE SULFONAMIDE ANTIBACTERIAL AGENTS	Sulfonamide Antibiotic	sulfamethoxazole	154255	500 mg	Tablet	Oral
154334	KENTANOL 500 MG ORAL TAB	sulfamethoxazole 500 mg tablet	ANTIBIOTICS	ABSORBABLE SULFONAMIDE ANTIBACTERIAL AGENTS	Sulfonamide Antibiotic	sulfamethoxazole	154255	500 mg	Tablet	Oral
154332	METHOXANOL 500 MG ORAL TAB	sulfamethoxazole 500 mg tablet	ANTIBIOTICS	ABSORBABLE SULFONAMIDE ANTIBACTERIAL AGENTS	Sulfonamide Antibiotic	sulfamethoxazole	154255	500 mg	Tablet	Oral
83779	SULFAMETHOXAZOLE 500 MG ORAL TAB	sulfamethoxazole 500 mg tablet	ANTIBIOTICS	ABSORBABLE SULFONAMIDE ANTIBACTERIAL AGENTS	Sulfonamide Antibiotic	sulfamethoxazole	154255	500 mg	Tablet	Oral
154335	UROBAK 500 MG ORAL TAB	sulfamethoxazole 500 mg tablet	ANTIBIOTICS	ABSORBABLE SULFONAMIDE ANTIBACTERIAL AGENTS	Sulfonamide Antibiotic	sulfamethoxazole	154255	500 mg	Tablet	Oral
871	BACTRIM DS 800-160 MG ORAL TAB	sulfamethoxazole 800 mg-trimethoprim 160 mg tablet	ANTIBIOTICS	ABSORBABLE SULFONAMIDE ANTIBACTERIAL AGENTS	Antibacterial Folate Antagonist - Other Combinations	sulfamethoxazole/trimethoprim	204885	800-160 mg	Tablet	Oral
146711	BACTRIM DS 800-160 MG ORAL TAB	sulfamethoxazole 800 mg-trimethoprim 160 mg tablet	ANTIBIOTICS	ABSORBABLE SULFONAMIDE ANTIBACTERIAL AGENTS		sulfamethoxazole/trimethoprim	204885	800-160 mg	Tablet	Oral
154453	BETHAPRIM DS 800-160 MG ORAL TAB	sulfamethoxazole 800 mg-trimethoprim 160 mg tablet	ANTIBIOTICS	ABSORBABLE SULFONAMIDE ANTIBACTERIAL AGENTS	Antibacterial Folate Antagonist - Other Combinations	sulfamethoxazole/trimethoprim	204885	800-160 mg	Tablet	Oral
154451	CHERAGAN WITH TMP 800-160 MG ORAL TAB	sulfamethoxazole 800 mg-trimethoprim 160 mg tablet	ANTIBIOTICS	ABSORBABLE SULFONAMIDE ANTIBACTERIAL AGENTS	Antibacterial Folate Antagonist - Other Combinations	sulfamethoxazole/trimethoprim	204885	800-160 mg	Tablet	Oral
154460	COFATRIM FORTE 800-160 MG ORAL TAB	sulfamethoxazole 800 mg-trimethoprim 160 mg tablet	ANTIBIOTICS	ABSORBABLE SULFONAMIDE ANTIBACTERIAL AGENTS	Antibacterial Folate Antagonist - Other Combinations	sulfamethoxazole/trimethoprim	204885	800-160 mg	Tablet	Oral
154445	COMOXOL 800-160 MG ORAL TAB	sulfamethoxazole 800 mg-trimethoprim 160 mg tablet	ANTIBIOTICS	ABSORBABLE SULFONAMIDE ANTIBACTERIAL AGENTS	Antibacterial Folate Antagonist - Other Combinations	sulfamethoxazole/trimethoprim	204885	800-160 mg	Tablet	Oral
154446	COTRIM DOUBLE-STRENGTH 800-160 MG ORAL TAB	sulfamethoxazole 800 mg-trimethoprim 160 mg tablet	ANTIBIOTICS	ABSORBABLE SULFONAMIDE ANTIBACTERIAL AGENTS	Antibacterial Folate Antagonist - Other Combinations	sulfamethoxazole/trimethoprim	204885	800-160 mg	Tablet	Oral
144077	COTRIM DS 160-800 MG ORAL TAB	sulfamethoxazole 800 mg-trimethoprim 160 mg tablet	ANTIBIOTICS	ABSORBABLE SULFONAMIDE ANTIBACTERIAL AGENTS		sulfamethoxazole/trimethoprim	204885	160-800 mg	Tablet	Oral
154457	DYNASEP DS 800-160 MG ORAL TAB	sulfamethoxazole 800 mg-trimethoprim 160 mg tablet	ANTIBIOTICS	ABSORBABLE SULFONAMIDE ANTIBACTERIAL AGENTS	Antibacterial Folate Antagonist - Other Combinations	sulfamethoxazole/trimethoprim	204885	800-160 mg	Tablet	Oral
154459	KIDTRIM DS 800-160 MG ORAL TAB	sulfamethoxazole 800 mg-trimethoprim 160 mg tablet	ANTIBIOTICS	ABSORBABLE SULFONAMIDE ANTIBACTERIAL AGENTS	Antibacterial Folate Antagonist - Other Combinations	sulfamethoxazole/trimethoprim	204885	800-160 mg	Tablet	Oral
7173	SEPTRA DS 800-160 MG ORAL TAB	sulfamethoxazole 800 mg-trimethoprim 160 mg tablet	ANTIBIOTICS	ABSORBABLE SULFONAMIDE ANTIBACTERIAL AGENTS	Antibacterial Folate Antagonist - Other Combinations	sulfamethoxazole/trimethoprim	204885	800-160 mg	Tablet	Oral
151794	SEPTRA DS 800-160 MG ORAL TAB	sulfamethoxazole 800 mg-trimethoprim 160 mg tablet	ANTIBIOTICS	ABSORBABLE SULFONAMIDE ANTIBACTERIAL AGENTS		sulfamethoxazole/trimethoprim	204885	800-160 mg	Tablet	Oral
151997	SMX-TMP DS 800-160 MG ORAL TAB	sulfamethoxazole 800 mg-trimethoprim 160 mg tablet	ANTIBIOTICS	ABSORBABLE SULFONAMIDE ANTIBACTERIAL AGENTS		sulfamethoxazole/trimethoprim	204885	800-160 mg	Tablet	Oral
33546	SMZ-TMP DS 800-160 MG ORAL TAB	sulfamethoxazole 800 mg-trimethoprim 160 mg tablet	ANTIBIOTICS	ABSORBABLE SULFONAMIDE ANTIBACTERIAL AGENTS	Antibacterial Folate Antagonist - Other Combinations	sulfamethoxazole/trimethoprim	204885	800-160 mg	Tablet	Oral
154458	SULFAMETHOPRIM 160-800 MG ORAL TAB	sulfamethoxazole 800 mg-trimethoprim 160 mg tablet	ANTIBIOTICS	ABSORBABLE SULFONAMIDE ANTIBACTERIAL AGENTS		sulfamethoxazole/trimethoprim	204885	160-800 mg	Tablet	Oral
154454	SULFAMETHOPRIM DS 800-160 MG ORAL TAB	sulfamethoxazole 800 mg-trimethoprim 160 mg tablet	ANTIBIOTICS	ABSORBABLE SULFONAMIDE ANTIBACTERIAL AGENTS	Antibacterial Folate Antagonist - Other Combinations	sulfamethoxazole/trimethoprim	204885	800-160 mg	Tablet	Oral
142734	SULFAMETHOXAZOLE-TMP DS 160-800 MG ORAL TAB	sulfamethoxazole 800 mg-trimethoprim 160 mg tablet	ANTIBIOTICS	ABSORBABLE SULFONAMIDE ANTIBACTERIAL AGENTS		sulfamethoxazole/trimethoprim	204885	160-800 mg	Tablet	Oral
153793	SULFAMETHOXAZOLE-TMP DS 160-800 MG ORAL TAB	sulfamethoxazole 800 mg-trimethoprim 160 mg tablet	ANTIBIOTICS	ABSORBABLE SULFONAMIDE ANTIBACTERIAL AGENTS		sulfamethoxazole/trimethoprim	204885	160-800 mg	Tablet	Oral
11599	SULFAMETHOXAZOLE-TRIMETHOPRIM 800-160 MG ORAL TAB	sulfamethoxazole 800 mg-trimethoprim 160 mg tablet	ANTIBIOTICS	ABSORBABLE SULFONAMIDE ANTIBACTERIAL AGENTS	Antibacterial Folate Antagonist - Other Combinations	sulfamethoxazole/trimethoprim	204885	800-160 mg	Tablet	Oral
154448	SULFAPRIM DS 800-160 MG ORAL TAB	sulfamethoxazole 800 mg-trimethoprim 160 mg tablet	ANTIBIOTICS	ABSORBABLE SULFONAMIDE ANTIBACTERIAL AGENTS	Antibacterial Folate Antagonist - Other Combinations	sulfamethoxazole/trimethoprim	204885	800-160 mg	Tablet	Oral
150170	SULFAPRIM DS 800-160 MG ORAL TAB	sulfamethoxazole 800 mg-trimethoprim 160 mg tablet	ANTIBIOTICS	ABSORBABLE SULFONAMIDE ANTIBACTERIAL AGENTS		sulfamethoxazole/trimethoprim	204885	800-160 mg	Tablet	Oral
154447	SULFATRIM DS 800-160 MG ORAL TAB	sulfamethoxazole 800 mg-trimethoprim 160 mg tablet	ANTIBIOTICS	ABSORBABLE SULFONAMIDE ANTIBACTERIAL AGENTS	Antibacterial Folate Antagonist - Other Combinations	sulfamethoxazole/trimethoprim	204885	800-160 mg	Tablet	Oral
150196	SULFATRIM DS 800-160 MG ORAL TAB	sulfamethoxazole 800 mg-trimethoprim 160 mg tablet	ANTIBIOTICS	ABSORBABLE SULFONAMIDE ANTIBACTERIAL AGENTS		sulfamethoxazole/trimethoprim	204885	800-160 mg	Tablet	Oral
154452	SULFOXAPRIM DS 800-160 MG ORAL TAB	sulfamethoxazole 800 mg-trimethoprim 160 mg tablet	ANTIBIOTICS	ABSORBABLE SULFONAMIDE ANTIBACTERIAL AGENTS	Antibacterial Folate Antagonist - Other Combinations	sulfamethoxazole/trimethoprim	204885	800-160 mg	Tablet	Oral
154455	SULTRIM-DS 800-160 MG ORAL TAB	sulfamethoxazole 800 mg-trimethoprim 160 mg tablet	ANTIBIOTICS	ABSORBABLE SULFONAMIDE ANTIBACTERIAL AGENTS	Antibacterial Folate Antagonist - Other Combinations	sulfamethoxazole/trimethoprim	204885	800-160 mg	Tablet	Oral
143215	THSC SMZ/TMP DS 800-160 MG ORAL TAB	sulfamethoxazole 800 mg-trimethoprim 160 mg tablet	ANTIBIOTICS	ABSORBABLE SULFONAMIDE ANTIBACTERIAL AGENTS		sulfamethoxazole/trimethoprim	204885	800-160 mg	Tablet	Oral
154450	TRIAZOLE 800-160 MG ORAL TAB	sulfamethoxazole 800 mg-trimethoprim 160 mg tablet	ANTIBIOTICS	ABSORBABLE SULFONAMIDE ANTIBACTERIAL AGENTS	Antibacterial Folate Antagonist - Other Combinations	sulfamethoxazole/trimethoprim	204885	800-160 mg	Tablet	Oral
151250	TRIMETHOPRIM-SMZ DS 160-800 MG ORAL TAB	sulfamethoxazole 800 mg-trimethoprim 160 mg tablet	ANTIBIOTICS	ABSORBABLE SULFONAMIDE ANTIBACTERIAL AGENTS		sulfamethoxazole/trimethoprim	204885	160-800 mg	Tablet	Oral
154449	TRIM-SULF D/S 160-800 MG ORAL TAB	sulfamethoxazole 800 mg-trimethoprim 160 mg tablet	ANTIBIOTICS	ABSORBABLE SULFONAMIDE ANTIBACTERIAL AGENTS		sulfamethoxazole/trimethoprim	204885	160-800 mg	Tablet	Oral
154456	UROPLUS DS 800-160 MG ORAL TAB	sulfamethoxazole 800 mg-trimethoprim 160 mg tablet	ANTIBIOTICS	ABSORBABLE SULFONAMIDE ANTIBACTERIAL AGENTS	Antibacterial Folate Antagonist - Other Combinations	sulfamethoxazole/trimethoprim	204885	800-160 mg	Tablet	Oral
137050	SULFAMETHOXAZOLE ORAL	sulfamethoxazole oral	ANTIBIOTICS	ABSORBABLE SULFONAMIDE ANTIBACTERIAL AGENTS	Sulfonamide Antibiotic	sulfamethoxazole	154255			Oral
159862	AZO-GAMAZOLE 500-100 MG ORAL TAB	sulfamethoxazole-phenazopyrid 500 mg-100 mg tablet	ANTIBIOTICS	ABSORBABLE SULFONAMIDE ANTIBACTERIAL AGENTS	Antibacterial Folate Antagonist - Other Combinations	sulfamethox/phenazopyridine	453923	500-100 mg	Tablet	Oral
141712	AZO-GANTANOL 500-100 MG ORAL TAB	sulfamethoxazole-phenazopyrid 500 mg-100 mg tablet	ANTIBIOTICS	ABSORBABLE SULFONAMIDE ANTIBACTERIAL AGENTS	Antibacterial Folate Antagonist - Other Combinations	sulfamethox/phenazopyridine	453923	500-100 mg	Tablet	Oral
151144	AZO-SULFAMETHOXAZOLE 500-100 MG ORAL TAB	sulfamethoxazole-phenazopyrid 500 mg-100 mg tablet	ANTIBIOTICS	ABSORBABLE SULFONAMIDE ANTIBACTERIAL AGENTS	Antibacterial Folate Antagonist - Other Combinations	sulfamethox/phenazopyridine	453923	500-100 mg	Tablet	Oral
94625	SULFAMETHOXAZOLE-PHENAZOPYRID 500-100 MG ORAL TAB	sulfamethoxazole-phenazopyrid 500 mg-100 mg tablet	ANTIBIOTICS	ABSORBABLE SULFONAMIDE ANTIBACTERIAL AGENTS	Antibacterial Folate Antagonist - Other Combinations	sulfamethox/phenazopyridine	453923	500-100 mg	Tablet	Oral
137051	SULFAMETHOXAZOLE-PHENAZOPYRID ORAL	sulfamethoxazole-phenazopyrid oral	ANTIBIOTICS	ABSORBABLE SULFONAMIDE ANTIBACTERIAL AGENTS	Antibacterial Folate Antagonist - Other Combinations	sulfamethox/phenazopyridine	453923			Oral
117704	BACTRIM DS ORAL	sulfamethoxazole-trimethoprim oral	ANTIBIOTICS	ABSORBABLE SULFONAMIDE ANTIBACTERIAL AGENTS	Antibacterial Folate Antagonist - Other Combinations	sulfamethoxazole/trimethoprim	204885			Oral
117705	BACTRIM ORAL	sulfamethoxazole-trimethoprim oral	ANTIBIOTICS	ABSORBABLE SULFONAMIDE ANTIBACTERIAL AGENTS	Antibacterial Folate Antagonist - Other Combinations	sulfamethoxazole/trimethoprim	175758			Oral
135889	SEPTRA DS ORAL	sulfamethoxazole-trimethoprim oral	ANTIBIOTICS	ABSORBABLE SULFONAMIDE ANTIBACTERIAL AGENTS	Antibacterial Folate Antagonist - Other Combinations	sulfamethoxazole/trimethoprim	204885			Oral
135890	SEPTRA ORAL	sulfamethoxazole-trimethoprim oral	ANTIBIOTICS	ABSORBABLE SULFONAMIDE ANTIBACTERIAL AGENTS	Antibacterial Folate Antagonist - Other Combinations	sulfamethoxazole/trimethoprim	175758			Oral
136294	SMZ-TMP DS ORAL	sulfamethoxazole-trimethoprim oral	ANTIBIOTICS	ABSORBABLE SULFONAMIDE ANTIBACTERIAL AGENTS	Antibacterial Folate Antagonist - Other Combinations	sulfamethoxazole/trimethoprim	204885			Oral
181941	SULFAMETHOXAZOLE-TRIMETHOPRIM ORAL	sulfamethoxazole-trimethoprim oral	ANTIBIOTICS	ABSORBABLE SULFONAMIDE ANTIBACTERIAL AGENTS	Antibacterial Folate Antagonist - Other Combinations	sulfamethoxazole/trimethoprim	175758			Oral
137065	SULFATRIM ORAL	sulfamethoxazole-trimethoprim oral	ANTIBIOTICS	ABSORBABLE SULFONAMIDE ANTIBACTERIAL AGENTS	Antibacterial Folate Antagonist - Other Combinations	sulfamethoxazole/trimethoprim	257459			Oral
137095	SULTREX PO	sulfamethoxazole-trimethoprim oral	ANTIBIOTICS	ABSORBABLE SULFONAMIDE ANTIBACTERIAL AGENTS	Antibacterial Folate Antagonist - Other Combinations	sulfamethoxazole/trimethoprim	257459			Oral
138582	TRIMETHOPRIM-SULFAMETHOXAZOLE PO	sulfamethoxazole-trimethoprim oral	ANTIBIOTICS	ABSORBABLE SULFONAMIDE ANTIBACTERIAL AGENTS	Antibacterial Folate Antagonist - Other Combinations	sulfamethoxazole/trimethoprim	175758			Oral
154342	CHERAGAN 500 MG ORAL TAB	sulfiSOXAZOLE 500 mg tablet	ANTIBIOTICS	ABSORBABLE SULFONAMIDE ANTIBACTERIAL AGENTS	Sulfonamide Antibiotic	sulfisoxazole	171473	500 mg	Tablet	Oral
154345	D-SULFA 500 MG ORAL TAB	sulfiSOXAZOLE 500 mg tablet	ANTIBIOTICS	ABSORBABLE SULFONAMIDE ANTIBACTERIAL AGENTS	Sulfonamide Antibiotic	sulfisoxazole	171473	500 mg	Tablet	Oral
154336	GANTRISIN 500 MG ORAL TAB	sulfiSOXAZOLE 500 mg tablet	ANTIBIOTICS	ABSORBABLE SULFONAMIDE ANTIBACTERIAL AGENTS	Sulfonamide Antibiotic	sulfisoxazole	171473	500 mg	Tablet	Oral
154344	GULFASIN 500 MG ORAL TAB	sulfiSOXAZOLE 500 mg tablet	ANTIBIOTICS	ABSORBABLE SULFONAMIDE ANTIBACTERIAL AGENTS	Sulfonamide Antibiotic	sulfisoxazole	171473	500 mg	Tablet	Oral
154348	J-AZO 500 MG ORAL TAB	sulfiSOXAZOLE 500 mg tablet	ANTIBIOTICS	ABSORBABLE SULFONAMIDE ANTIBACTERIAL AGENTS	Sulfonamide Antibiotic	sulfisoxazole	171473	500 mg	Tablet	Oral
154337	SK-SOXAZOLE 500 MG ORAL TAB	sulfiSOXAZOLE 500 mg tablet	ANTIBIOTICS	ABSORBABLE SULFONAMIDE ANTIBACTERIAL AGENTS	Sulfonamide Antibiotic	sulfisoxazole	171473	500 mg	Tablet	Oral
154340	SOXA 500 MG ORAL TAB	sulfiSOXAZOLE 500 mg tablet	ANTIBIOTICS	ABSORBABLE SULFONAMIDE ANTIBACTERIAL AGENTS	Sulfonamide Antibiotic	sulfisoxazole	171473	500 mg	Tablet	Oral
154339	SULFAGAN 500 MG ORAL TAB	sulfiSOXAZOLE 500 mg tablet	ANTIBIOTICS	ABSORBABLE SULFONAMIDE ANTIBACTERIAL AGENTS	Sulfonamide Antibiotic	sulfisoxazole	171473	500 mg	Tablet	Oral
154341	SULFASOX 500 MG ORAL TAB	sulfiSOXAZOLE 500 mg tablet	ANTIBIOTICS	ABSORBABLE SULFONAMIDE ANTIBACTERIAL AGENTS	Sulfonamide Antibiotic	sulfisoxazole	171473	500 mg	Tablet	Oral
7566	SULFISOXAZOLE 500 MG ORAL TAB	sulfiSOXAZOLE 500 mg tablet	ANTIBIOTICS	ABSORBABLE SULFONAMIDE ANTIBACTERIAL AGENTS	Sulfonamide Antibiotic	sulfisoxazole	171473	500 mg	Tablet	Oral
154338	SULFIZIN 500 MG ORAL TAB	sulfiSOXAZOLE 500 mg tablet	ANTIBIOTICS	ABSORBABLE SULFONAMIDE ANTIBACTERIAL AGENTS	Sulfonamide Antibiotic	sulfisoxazole	171473	500 mg	Tablet	Oral
154347	UNISUL 500 MG ORAL TAB	sulfiSOXAZOLE 500 mg tablet	ANTIBIOTICS	ABSORBABLE SULFONAMIDE ANTIBACTERIAL AGENTS	Sulfonamide Antibiotic	sulfisoxazole	171473	500 mg	Tablet	Oral
154346	VELMATROL 500 MG ORAL TAB	sulfiSOXAZOLE 500 mg tablet	ANTIBIOTICS	ABSORBABLE SULFONAMIDE ANTIBACTERIAL AGENTS	Sulfonamide Antibiotic	sulfisoxazole	171473	500 mg	Tablet	Oral
154343	V-SUL 500 MG ORAL TAB	sulfiSOXAZOLE 500 mg tablet	ANTIBIOTICS	ABSORBABLE SULFONAMIDE ANTIBACTERIAL AGENTS	Sulfonamide Antibiotic	sulfisoxazole	171473	500 mg	Tablet	Oral
111173	SULFISOXAZOLE ACETYL	sulfisoxazole acetyl	ANTIBIOTICS	ABSORBABLE SULFONAMIDE ANTIBACTERIAL AGENTS	Sulfonamide Antibiotic	sulfisoxazole acetyl	285596
154349	GANTRISIN 500 MG/5 ML ORAL SUSP	sulfiSOXAZOLE acetyl 500 mg/5 mL oral suspension	ANTIBIOTICS	ABSORBABLE SULFONAMIDE ANTIBACTERIAL AGENTS	Sulfonamide Antibiotic	sulfisoxazole acetyl	285596	500 mg/5 mL	Suspension	Oral
3333	GANTRISIN PEDIATRIC 500 MG/5 ML ORAL SUSP	sulfiSOXAZOLE acetyl 500 mg/5 mL oral suspension	ANTIBIOTICS	ABSORBABLE SULFONAMIDE ANTIBACTERIAL AGENTS	Sulfonamide Antibiotic	sulfisoxazole acetyl	285596	500 mg/5 mL	Suspension	Oral
154350	SULFISOXAZOLE 500 MG/5 ML ORAL SUSP	sulfiSOXAZOLE acetyl 500 mg/5 mL oral suspension	ANTIBIOTICS	ABSORBABLE SULFONAMIDE ANTIBACTERIAL AGENTS		sulfisoxazole acetyl	285596	500 mg/5 mL	Suspension	Oral
87948	SULFISOXAZOLE ACETYL 500 MG/5 ML ORAL SUSP	sulfiSOXAZOLE acetyl 500 mg/5 mL oral suspension	ANTIBIOTICS	ABSORBABLE SULFONAMIDE ANTIBACTERIAL AGENTS	Sulfonamide Antibiotic	sulfisoxazole acetyl	285596	500 mg/5 mL	Suspension	Oral
125080	GANTRISIN PEDIATRIC ORAL	sulfisoxazole acetyl oral	ANTIBIOTICS	ABSORBABLE SULFONAMIDE ANTIBACTERIAL AGENTS	Sulfonamide Antibiotic	sulfisoxazole acetyl	285596			Oral
137070	SULFISOXAZOLE ACETYL ORAL	sulfisoxazole acetyl oral	ANTIBIOTICS	ABSORBABLE SULFONAMIDE ANTIBACTERIAL AGENTS	Sulfonamide Antibiotic	sulfisoxazole acetyl	285596			Oral
137071	SULFISOXAZOLE ORAL	sulfisoxazole oral	ANTIBIOTICS	ABSORBABLE SULFONAMIDE ANTIBACTERIAL AGENTS	Sulfonamide Antibiotic	sulfisoxazole	171473			Oral
113851	TELITHROMYCIN	telithromycin	ANTIBIOTICS	KETOLIDE ANTIBIOTICS	Ketolide Antibiotics	telithromycin	468044
38627	KETEK 400 MG ORAL TAB	telithromycin 400 mg tablet	ANTIBIOTICS	KETOLIDE ANTIBIOTICS	Ketolide Antibiotics	telithromycin	468044	400 mg	Tablet	Oral
39843	KETEK PAK 400 MG ORAL TAB	telithromycin 400 mg tablet	ANTIBIOTICS	KETOLIDE ANTIBIOTICS	Ketolide Antibiotics	telithromycin	468044	400 mg	Tablet	Oral
38317	TELITHROMYCIN 400 MG ORAL TAB	telithromycin 400 mg tablet	ANTIBIOTICS	KETOLIDE ANTIBIOTICS	Ketolide Antibiotics	telithromycin	468044	400 mg	Tablet	Oral
127693	KETEK ORAL	telithromycin oral	ANTIBIOTICS	KETOLIDE ANTIBIOTICS	Ketolide Antibiotics	telithromycin	468044			Oral
127692	KETEK PAK ORAL	telithromycin oral	ANTIBIOTICS	KETOLIDE ANTIBIOTICS	Ketolide Antibiotics	telithromycin	468044			Oral
137685	TELITHROMYCIN ORAL	telithromycin oral	ANTIBIOTICS	KETOLIDE ANTIBIOTICS	Ketolide Antibiotics	telithromycin	468044			Oral
154243	ACHROMYCIN 250 MG ORAL CAP	tetracycline 250 mg capsule	ANTIBIOTICS	TETRACYCLINE ANTIBIOTICS	Tetracycline Antibiotics	tetracycline HCl	213996	250 mg	Capsule	Oral
149728	ACHROMYCIN V 250 MG ORAL CAP	tetracycline 250 mg capsule	ANTIBIOTICS	TETRACYCLINE ANTIBIOTICS	Tetracycline Antibiotics	tetracycline HCl	213996	250 mg	Capsule	Oral
149088	ALA-TET 250 MG ORAL CAP	tetracycline 250 mg capsule	ANTIBIOTICS	TETRACYCLINE ANTIBIOTICS	Tetracycline Antibiotics	tetracycline HCl	213996	250 mg	Capsule	Oral
152100	BRODSPEC 250 MG ORAL CAP	tetracycline 250 mg capsule	ANTIBIOTICS	TETRACYCLINE ANTIBIOTICS	Tetracycline Antibiotics	tetracycline HCl	213996	250 mg	Capsule	Oral
154260	CEN-TET 250 MG ORAL CAP	tetracycline 250 mg capsule	ANTIBIOTICS	TETRACYCLINE ANTIBIOTICS	Tetracycline Antibiotics	tetracycline HCl	213996	250 mg	Capsule	Oral
154247	CENTET-250 250 MG ORAL CAP	tetracycline 250 mg capsule	ANTIBIOTICS	TETRACYCLINE ANTIBIOTICS	Tetracycline Antibiotics	tetracycline HCl	213996	250 mg	Capsule	Oral
154271	CYCLATET 250 MG ORAL CAP	tetracycline 250 mg capsule	ANTIBIOTICS	TETRACYCLINE ANTIBIOTICS	Tetracycline Antibiotics	tetracycline HCl	213996	250 mg	Capsule	Oral
154256	CYCLINE-250 250 MG ORAL CAP	tetracycline 250 mg capsule	ANTIBIOTICS	TETRACYCLINE ANTIBIOTICS	Tetracycline Antibiotics	tetracycline HCl	213996	250 mg	Capsule	Oral
154266	CYCLINEX 250 MG ORAL CAP	tetracycline 250 mg capsule	ANTIBIOTICS	TETRACYCLINE ANTIBIOTICS	Tetracycline Antibiotics	tetracycline HCl	213996	250 mg	Capsule	Oral
154272	D.R. T-CYCLINE 250 MG ORAL CAP	tetracycline 250 mg capsule	ANTIBIOTICS	TETRACYCLINE ANTIBIOTICS	Tetracycline Antibiotics	tetracycline HCl	213996	250 mg	Capsule	Oral
154265	DELTAMYCIN 250 MG ORAL CAP	tetracycline 250 mg capsule	ANTIBIOTICS	TETRACYCLINE ANTIBIOTICS	Tetracycline Antibiotics	tetracycline HCl	213996	250 mg	Capsule	Oral
154262	DESAMYCIN 250 MG ORAL CAP	tetracycline 250 mg capsule	ANTIBIOTICS	TETRACYCLINE ANTIBIOTICS	Tetracycline Antibiotics	tetracycline HCl	213996	250 mg	Capsule	Oral
154261	MARTET 250 MG ORAL CAP	tetracycline 250 mg capsule	ANTIBIOTICS	TETRACYCLINE ANTIBIOTICS	Tetracycline Antibiotics	tetracycline HCl	213996	250 mg	Capsule	Oral
154268	M-TET 250 MG ORAL CAP	tetracycline 250 mg capsule	ANTIBIOTICS	TETRACYCLINE ANTIBIOTICS	Tetracycline Antibiotics	tetracycline HCl	213996	250 mg	Capsule	Oral
154252	M-TETRA 250 250 MG ORAL CAP	tetracycline 250 mg capsule	ANTIBIOTICS	TETRACYCLINE ANTIBIOTICS	Tetracycline Antibiotics	tetracycline HCl	213996	250 mg	Capsule	Oral
154253	NOR-TET 250 MG ORAL CAP	tetracycline 250 mg capsule	ANTIBIOTICS	TETRACYCLINE ANTIBIOTICS	Tetracycline Antibiotics	tetracycline HCl	213996	250 mg	Capsule	Oral
148290	PANMYCIN 250 MG ORAL CAP	tetracycline 250 mg capsule	ANTIBIOTICS	TETRACYCLINE ANTIBIOTICS	Tetracycline Antibiotics	tetracycline HCl	213996	250 mg	Capsule	Oral
154270	PC TET 250 MG ORAL CAP	tetracycline 250 mg capsule	ANTIBIOTICS	TETRACYCLINE ANTIBIOTICS	Tetracycline Antibiotics	tetracycline HCl	213996	250 mg	Capsule	Oral
154246	RETET 250 MG ORAL CAP	tetracycline 250 mg capsule	ANTIBIOTICS	TETRACYCLINE ANTIBIOTICS	Tetracycline Antibiotics	tetracycline HCl	213996	250 mg	Capsule	Oral
154245	ROBITET 250 MG ORAL CAP	tetracycline 250 mg capsule	ANTIBIOTICS	TETRACYCLINE ANTIBIOTICS	Tetracycline Antibiotics	tetracycline HCl	213996	250 mg	Capsule	Oral
154263	SAROCYCLINE 250 MG ORAL CAP	tetracycline 250 mg capsule	ANTIBIOTICS	TETRACYCLINE ANTIBIOTICS	Tetracycline Antibiotics	tetracycline HCl	213996	250 mg	Capsule	Oral
154244	SK-TETRACYCLINE 250 MG ORAL CAP	tetracycline 250 mg capsule	ANTIBIOTICS	TETRACYCLINE ANTIBIOTICS	Tetracycline Antibiotics	tetracycline HCl	213996	250 mg	Capsule	Oral
154242	SUMYCIN 250 250 MG ORAL CAP	tetracycline 250 mg capsule	ANTIBIOTICS	TETRACYCLINE ANTIBIOTICS	Tetracycline Antibiotics	tetracycline HCl	213996	250 mg	Capsule	Oral
7581	SUMYCIN 250 MG ORAL CAP	tetracycline 250 mg capsule	ANTIBIOTICS	TETRACYCLINE ANTIBIOTICS	Tetracycline Antibiotics	tetracycline HCl	213996	250 mg	Capsule	Oral
154250	TEGA-CYCLINE 250 MG ORAL CAP	tetracycline 250 mg capsule	ANTIBIOTICS	TETRACYCLINE ANTIBIOTICS	Tetracycline Antibiotics	tetracycline HCl	213996	250 mg	Capsule	Oral
154255	TELINE 250 MG ORAL CAP	tetracycline 250 mg capsule	ANTIBIOTICS	TETRACYCLINE ANTIBIOTICS	Tetracycline Antibiotics	tetracycline HCl	213996	250 mg	Capsule	Oral
154249	TELINE-250 250 MG ORAL CAP	tetracycline 250 mg capsule	ANTIBIOTICS	TETRACYCLINE ANTIBIOTICS		tetracycline HCl	213996	250 mg	Capsule	Oral
154257	TET-CY 250 MG ORAL CAP	tetracycline 250 mg capsule	ANTIBIOTICS	TETRACYCLINE ANTIBIOTICS	Tetracycline Antibiotics	tetracycline HCl	213996	250 mg	Capsule	Oral
151161	TETRA 250 MG ORAL CAP	tetracycline 250 mg capsule	ANTIBIOTICS	TETRACYCLINE ANTIBIOTICS		tetracycline HCl	213996	250 mg	Capsule	Oral
154254	TETRACAP 250 MG ORAL CAP	tetracycline 250 mg capsule	ANTIBIOTICS	TETRACYCLINE ANTIBIOTICS	Tetracycline Antibiotics	tetracycline HCl	213996	250 mg	Capsule	Oral
154267	TETRACLOR 250 250 MG ORAL CAP	tetracycline 250 mg capsule	ANTIBIOTICS	TETRACYCLINE ANTIBIOTICS	Tetracycline Antibiotics	tetracycline HCl	213996	250 mg	Capsule	Oral
154258	TETRA-CO 250 MG ORAL CAP	tetracycline 250 mg capsule	ANTIBIOTICS	TETRACYCLINE ANTIBIOTICS	Tetracycline Antibiotics	tetracycline HCl	213996	250 mg	Capsule	Oral
7796	TETRACYCLINE 250 MG ORAL CAP	tetracycline 250 mg capsule	ANTIBIOTICS	TETRACYCLINE ANTIBIOTICS	Tetracycline Antibiotics	tetracycline HCl	213996	250 mg	Capsule	Oral
154264	TETRACYN 250 MG ORAL CAP	tetracycline 250 mg capsule	ANTIBIOTICS	TETRACYCLINE ANTIBIOTICS	Tetracycline Antibiotics	tetracycline HCl	213996	250 mg	Capsule	Oral
154248	TETRACYREX 250 MG ORAL CAP	tetracycline 250 mg capsule	ANTIBIOTICS	TETRACYCLINE ANTIBIOTICS	Tetracycline Antibiotics	tetracycline HCl	213996	250 mg	Capsule	Oral
154259	TETRALAN 250 MG ORAL CAP	tetracycline 250 mg capsule	ANTIBIOTICS	TETRACYCLINE ANTIBIOTICS	Tetracycline Antibiotics	tetracycline HCl	213996	250 mg	Capsule	Oral
154251	TETRAM 250 MG ORAL CAP	tetracycline 250 mg capsule	ANTIBIOTICS	TETRACYCLINE ANTIBIOTICS	Tetracycline Antibiotics	tetracycline HCl	213996	250 mg	Capsule	Oral
154269	TETRAMAX 250 MG ORAL CAP	tetracycline 250 mg capsule	ANTIBIOTICS	TETRACYCLINE ANTIBIOTICS	Tetracycline Antibiotics	tetracycline HCl	213996	250 mg	Capsule	Oral
152644	THSC TETRACYCLINE HCL 250 MG ORAL CAP	tetracycline 250 mg capsule	ANTIBIOTICS	TETRACYCLINE ANTIBIOTICS		tetracycline HCl	213996	250 mg	Capsule	Oral
154292	PANMYCIN 250 MG ORAL TAB	tetracycline 250 mg tablet	ANTIBIOTICS	TETRACYCLINE ANTIBIOTICS	Tetracycline Antibiotics	tetracycline HCl	259981	250 mg	Tablet	Oral
7584	SUMYCIN 250 250 MG ORAL TAB	tetracycline 250 mg tablet	ANTIBIOTICS	TETRACYCLINE ANTIBIOTICS	Tetracycline Antibiotics	tetracycline HCl	259981	250 mg	Tablet	Oral
151861	SUMYCIN 250 MG ORAL TAB	tetracycline 250 mg tablet	ANTIBIOTICS	TETRACYCLINE ANTIBIOTICS	Tetracycline Antibiotics	tetracycline HCl	259981	250 mg	Tablet	Oral
154293	TETRACYCLINE 250 MG ORAL TAB	tetracycline 250 mg tablet	ANTIBIOTICS	TETRACYCLINE ANTIBIOTICS		tetracycline HCl	259981	250 mg	Tablet	Oral
11519	TETRACYCLINE 250 MG ORAL TAB	tetracycline 250 mg tablet	ANTIBIOTICS	TETRACYCLINE ANTIBIOTICS	Tetracycline Antibiotics	tetracycline HCl	259981	250 mg	Tablet	Oral
141061	ACHROMYCIN V 500 MG ORAL CAP	tetracycline 500 mg capsule	ANTIBIOTICS	TETRACYCLINE ANTIBIOTICS	Tetracycline Antibiotics	tetracycline HCl	150546	500 mg	Capsule	Oral
154285	DESAMYCIN 500 MG ORAL CAP	tetracycline 500 mg capsule	ANTIBIOTICS	TETRACYCLINE ANTIBIOTICS	Tetracycline Antibiotics	tetracycline HCl	150546	500 mg	Capsule	Oral
154286	D-MYCIN 500 MG ORAL CAP	tetracycline 500 mg capsule	ANTIBIOTICS	TETRACYCLINE ANTIBIOTICS	Tetracycline Antibiotics	tetracycline HCl	150546	500 mg	Capsule	Oral
154288	EMTET-500 500 MG ORAL CAP	tetracycline 500 mg capsule	ANTIBIOTICS	TETRACYCLINE ANTIBIOTICS	Tetracycline Antibiotics	tetracycline HCl	150546	500 mg	Capsule	Oral
154290	J-MYCIN 500 MG ORAL CAP	tetracycline 500 mg capsule	ANTIBIOTICS	TETRACYCLINE ANTIBIOTICS	Tetracycline Antibiotics	tetracycline HCl	150546	500 mg	Capsule	Oral
154284	MARTET 500 MG ORAL CAP	tetracycline 500 mg capsule	ANTIBIOTICS	TETRACYCLINE ANTIBIOTICS	Tetracycline Antibiotics	tetracycline HCl	150546	500 mg	Capsule	Oral
154280	NORTET 500 MG ORAL CAP	tetracycline 500 mg capsule	ANTIBIOTICS	TETRACYCLINE ANTIBIOTICS	Tetracycline Antibiotics	tetracycline HCl	150546	500 mg	Capsule	Oral
154289	PC TET 500 MG ORAL CAP	tetracycline 500 mg capsule	ANTIBIOTICS	TETRACYCLINE ANTIBIOTICS	Tetracycline Antibiotics	tetracycline HCl	150546	500 mg	Capsule	Oral
154277	PIRACAPS 500 MG ORAL CAP	tetracycline 500 mg capsule	ANTIBIOTICS	TETRACYCLINE ANTIBIOTICS	Tetracycline Antibiotics	tetracycline HCl	150546	500 mg	Capsule	Oral
154276	RETET 500 500 MG ORAL CAP	tetracycline 500 mg capsule	ANTIBIOTICS	TETRACYCLINE ANTIBIOTICS	Tetracycline Antibiotics	tetracycline HCl	150546	500 mg	Capsule	Oral
154275	ROBITET 500 MG ORAL CAP	tetracycline 500 mg capsule	ANTIBIOTICS	TETRACYCLINE ANTIBIOTICS	Tetracycline Antibiotics	tetracycline HCl	150546	500 mg	Capsule	Oral
154274	SK-TETRACYCLINE 500 MG ORAL CAP	tetracycline 500 mg capsule	ANTIBIOTICS	TETRACYCLINE ANTIBIOTICS	Tetracycline Antibiotics	tetracycline HCl	150546	500 mg	Capsule	Oral
154273	SUMYCIN 500 500 MG ORAL CAP	tetracycline 500 mg capsule	ANTIBIOTICS	TETRACYCLINE ANTIBIOTICS	Tetracycline Antibiotics	tetracycline HCl	150546	500 mg	Capsule	Oral
7582	SUMYCIN 500 MG ORAL CAP	tetracycline 500 mg capsule	ANTIBIOTICS	TETRACYCLINE ANTIBIOTICS	Tetracycline Antibiotics	tetracycline HCl	150546	500 mg	Capsule	Oral
154279	TEGA-CYCLINE 500 MG ORAL CAP	tetracycline 500 mg capsule	ANTIBIOTICS	TETRACYCLINE ANTIBIOTICS	Tetracycline Antibiotics	tetracycline HCl	150546	500 mg	Capsule	Oral
154281	TELINE 500 500 MG ORAL CAP	tetracycline 500 mg capsule	ANTIBIOTICS	TETRACYCLINE ANTIBIOTICS		tetracycline HCl	150546	500 mg	Capsule	Oral
154278	TELINE 500 MG ORAL CAP	tetracycline 500 mg capsule	ANTIBIOTICS	TETRACYCLINE ANTIBIOTICS	Tetracycline Antibiotics	tetracycline HCl	150546	500 mg	Capsule	Oral
154291	TETRA 500 500 MG ORAL CAP	tetracycline 500 mg capsule	ANTIBIOTICS	TETRACYCLINE ANTIBIOTICS	Tetracycline Antibiotics	tetracycline HCl	150546	500 mg	Capsule	Oral
154282	TETRA-CO 500 MG ORAL CAP	tetracycline 500 mg capsule	ANTIBIOTICS	TETRACYCLINE ANTIBIOTICS	Tetracycline Antibiotics	tetracycline HCl	150546	500 mg	Capsule	Oral
7797	TETRACYCLINE 500 MG ORAL CAP	tetracycline 500 mg capsule	ANTIBIOTICS	TETRACYCLINE ANTIBIOTICS	Tetracycline Antibiotics	tetracycline HCl	150546	500 mg	Capsule	Oral
154287	TETRACYN 500 MG ORAL CAP	tetracycline 500 mg capsule	ANTIBIOTICS	TETRACYCLINE ANTIBIOTICS	Tetracycline Antibiotics	tetracycline HCl	150546	500 mg	Capsule	Oral
154283	TETRALAN 500 MG ORAL CAP	tetracycline 500 mg capsule	ANTIBIOTICS	TETRACYCLINE ANTIBIOTICS	Tetracycline Antibiotics	tetracycline HCl	150546	500 mg	Capsule	Oral
154294	PANMYCIN 500 MG ORAL TAB	tetracycline 500 mg tablet	ANTIBIOTICS	TETRACYCLINE ANTIBIOTICS	Tetracycline Antibiotics	tetracycline HCl	294351	500 mg	Tablet	Oral
7585	SUMYCIN 500 500 MG ORAL TAB	tetracycline 500 mg tablet	ANTIBIOTICS	TETRACYCLINE ANTIBIOTICS	Tetracycline Antibiotics	tetracycline HCl	294351	500 mg	Tablet	Oral
149234	SUMYCIN 500 MG ORAL TAB	tetracycline 500 mg tablet	ANTIBIOTICS	TETRACYCLINE ANTIBIOTICS	Tetracycline Antibiotics	tetracycline HCl	294351	500 mg	Tablet	Oral
88260	TETRACYCLINE 500 MG ORAL TAB	tetracycline 500 mg tablet	ANTIBIOTICS	TETRACYCLINE ANTIBIOTICS	Tetracycline Antibiotics	tetracycline HCl	294351	500 mg	Tablet	Oral
137110	SUMYCIN 250 PO	tetracycline oral	ANTIBIOTICS	TETRACYCLINE ANTIBIOTICS	Tetracycline Antibiotics	tetracycline HCl	259981			Oral
137111	SUMYCIN 500 PO	tetracycline oral	ANTIBIOTICS	TETRACYCLINE ANTIBIOTICS	Tetracycline Antibiotics	tetracycline HCl	294351			Oral
137112	SUMYCIN ORAL	tetracycline oral	ANTIBIOTICS	TETRACYCLINE ANTIBIOTICS	Tetracycline Antibiotics	tetracycline HCl	150546			Oral
137825	TETRACYCLINE ORAL	tetracycline oral	ANTIBIOTICS	TETRACYCLINE ANTIBIOTICS	Tetracycline Antibiotics	tetracycline HCl	150546			Oral
6613	PROLOPRIM 100 MG ORAL TAB	trimethoprim 100 mg tablet	ANTIBIOTICS	CHEMOTHERAPEUTICS, ANTIBACTERIAL, MISC.	Antibacterial Folate Antagonist Others	trimethoprim	203221	100 mg	Tablet	Oral
8182	TRIMETHOPRIM 100 MG ORAL TAB	trimethoprim 100 mg tablet	ANTIBIOTICS	CHEMOTHERAPEUTICS, ANTIBACTERIAL, MISC.	Antibacterial Folate Antagonist Others	trimethoprim	203221	100 mg	Tablet	Oral
187438	TRIMETHOPRIM 100 MG ORAL TAB [COMPILED RECORD] [AGE ADULT] [6/26/2018 12:45 PM]	trimethoprim 100 mg tablet	ANTIBIOTICS	CHEMOTHERAPEUTICS, ANTIBACTERIAL, MISC.	Antibacterial Folate Antagonist Others	trimethoprim	203221	100 mg	Tablet	Oral
188420	TRIMETHOPRIM 100 MG ORAL TAB [COMPILED RECORD] [AGE NEONATE] [6/26/2018 12:45 PM]	trimethoprim 100 mg tablet	ANTIBIOTICS	CHEMOTHERAPEUTICS, ANTIBACTERIAL, MISC.	Antibacterial Folate Antagonist Others	trimethoprim	203221	100 mg	Tablet	Oral
214467	TRIMETHOPRIM 100 MG ORAL TAB [COMPILED RECORD] [AGE PEDIATRIC >40 KG] [6/26/2018 12:47 PM]	trimethoprim 100 mg tablet	ANTIBIOTICS	CHEMOTHERAPEUTICS, ANTIBACTERIAL, MISC.	Antibacterial Folate Antagonist Others	trimethoprim	203221	100 mg	Tablet	Oral
187440	TRIMETHOPRIM 100 MG ORAL TAB [COMPILED RECORD] [AGE PEDIATRIC] [6/26/2018 12:45 PM]	trimethoprim 100 mg tablet	ANTIBIOTICS	CHEMOTHERAPEUTICS, ANTIBACTERIAL, MISC.	Antibacterial Folate Antagonist Others	trimethoprim	203221	100 mg	Tablet	Oral
144223	TRIMPEX 100 MG ORAL TAB	trimethoprim 100 mg tablet	ANTIBIOTICS	CHEMOTHERAPEUTICS, ANTIBACTERIAL, MISC.	Antibacterial Folate Antagonist Others	trimethoprim	203221	100 mg	Tablet	Oral
27198	PRIMSOL 50 MG/5 ML ORAL SOLN	trimethoprim 50 mg/5 mL oral solution	ANTIBIOTICS	CHEMOTHERAPEUTICS, ANTIBACTERIAL, MISC.	Antibacterial Folate Antagonist Others	trimethoprim	471264	50 mg/5 mL	Solution	Oral
97856	TRIMETHOPRIM 50 MG/5 ML ORAL SOLN	trimethoprim 50 mg/5 mL oral solution	ANTIBIOTICS	CHEMOTHERAPEUTICS, ANTIBACTERIAL, MISC.	Antibacterial Folate Antagonist Others	trimethoprim	471264	50 mg/5 mL	Solution	Oral
151058	TRIMETHOPRIM HCL 50 MG/5 ML ORAL SOLN	trimethoprim 50 mg/5 mL oral solution	ANTIBIOTICS	CHEMOTHERAPEUTICS, ANTIBACTERIAL, MISC.		trimethoprim	471264	50 mg/5 mL	Solution	Oral
215915	TRIMPEX 50 MG/5 ML ORAL SOLN	trimethoprim 50 mg/5 mL oral solution	ANTIBIOTICS	CHEMOTHERAPEUTICS, ANTIBACTERIAL, MISC.	Antibacterial Folate Antagonist Others	trimethoprim	471264	50 mg/5 mL	Solution	Oral
134106	PRIMSOL ORAL	trimethoprim oral	ANTIBIOTICS	CHEMOTHERAPEUTICS, ANTIBACTERIAL, MISC.	Antibacterial Folate Antagonist Others	trimethoprim	471264			Oral
134242	PROLOPRIM PO	trimethoprim oral	ANTIBIOTICS	CHEMOTHERAPEUTICS, ANTIBACTERIAL, MISC.	Antibacterial Folate Antagonist Others	trimethoprim	203221			Oral
138579	TRIMETHOPRIM ORAL	trimethoprim oral	ANTIBIOTICS	CHEMOTHERAPEUTICS, ANTIBACTERIAL, MISC.	Antibacterial Folate Antagonist Others	trimethoprim	203221			Oral
215994	TRIMPEX ORAL	trimethoprim oral	ANTIBIOTICS	CHEMOTHERAPEUTICS, ANTIBACTERIAL, MISC.	Antibacterial Folate Antagonist Others	trimethoprim	471264			Oral
8437	VANCOCIN 125 MG ORAL CAP	vancomycin 125 mg capsule	ANTIBIOTICS	VANCOMYCIN ANTIBIOTICS AND DERIVATIVES	Glycopeptide Antibiotics	vancomycin HCl	208835	125 mg	Capsule	Oral
11628	VANCOMYCIN 125 MG ORAL CAP	vancomycin 125 mg capsule	ANTIBIOTICS	VANCOMYCIN ANTIBIOTICS AND DERIVATIVES	Glycopeptide Antibiotics	vancomycin HCl	208835	125 mg	Capsule	Oral
195598	VANCOMYCIN 125 MG/2.5 ML ORAL SYRG	vancomycin 125 mg/2.5 mL oral syringe (FOR ORAL USE ONLY)	ANTIBIOTICS	VANCOMYCIN ANTIBIOTICS AND DERIVATIVES	Glycopeptide Antibiotics	vancomycin HCl	573169	125 mg/2.5 mL	Syringe	Oral
8438	VANCOCIN 250 MG ORAL CAP	vancomycin 250 mg capsule	ANTIBIOTICS	VANCOMYCIN ANTIBIOTICS AND DERIVATIVES	Glycopeptide Antibiotics	vancomycin HCl	248652	250 mg	Capsule	Oral
11629	VANCOMYCIN 250 MG ORAL CAP	vancomycin 250 mg capsule	ANTIBIOTICS	VANCOMYCIN ANTIBIOTICS AND DERIVATIVES	Glycopeptide Antibiotics	vancomycin HCl	248652	250 mg	Capsule	Oral
139376	VANCOCIN ORAL	vancomycin oral	ANTIBIOTICS	VANCOMYCIN ANTIBIOTICS AND DERIVATIVES	Glycopeptide Antibiotics	vancomycin HCl	208835			Oral
139381	VANCOMYCIN ORAL	vancomycin oral	ANTIBIOTICS	VANCOMYCIN ANTIBIOTICS AND DERIVATIVES	Glycopeptide Antibiotics	vancomycin HCl	208835			Oral

## Sheet: S2 Classification Scheme
Appendix: ICD-10-CM Diagnoses (A="always"; S="Sometimes"; N="Never"; C = "Chronic")
ICD10_CODE	FULL_DESCRIPTION	CATEGORY	Chronic Flag
A06.1	Chronic intestinal amebiasis	A	C
A15	Respiratory tuberculosis	A	C
A15.0	Tuberculosis of lung	A	C
A15.4	Tuberculosis of intrathoracic lymph nodes	A	C
A15.5	Tuberculosis of larynx, trachea and bronchus	A	C
A15.6	Tuberculous pleurisy	A	C
A15.7	Primary respiratory tuberculosis	A	C
A15.8	Other respiratory tuberculosis	A	C
A15.9	Respiratory tuberculosis unspecified	A	C
A17	Tuberculosis of nervous system	A	C
A17.0	Tuberculous meningitis	A	C
A17.1	Meningeal tuberculoma	A	C
A17.8	Other tuberculosis of nervous system	A	C
A17.81	Tuberculoma of brain and spinal cord	A	C
A17.82	Tuberculous meningoencephalitis	A	C
A17.83	Tuberculous neuritis	A	C
A17.89	Other tuberculosis of nervous system	A	C
A17.9	Tuberculosis of nervous system, unspecified	A	C
A18	Tuberculosis of other organs	A	C
A18.0	Tuberculosis of bones and joints	A	C
A18.01	Tuberculosis of spine	A	C
A18.02	Tuberculous arthritis of other joints	A	C
A18.03	Tuberculosis of other bones	A	C
A18.09	Other musculoskeletal tuberculosis	A	C
A18.1	Tuberculosis of genitourinary system	A	C
A18.10	Tuberculosis of genitourinary system, unspecified	A	C
A18.11	Tuberculosis of kidney and ureter	A	C
A18.12	Tuberculosis of bladder	A	C
A18.13	Tuberculosis of other urinary organs	A	C
A18.14	Tuberculosis of prostate	A	C
A18.15	Tuberculosis of other male genital organs	A	C
A18.16	Tuberculosis of cervix	A	C
A18.17	Tuberculous female pelvic inflammatory disease	A	C
A18.18	Tuberculosis of other female genital organs	A	C
A18.2	Tuberculous peripheral lymphadenopathy	A	C
A18.3	Tuberculosis of intestines, peritoneum and mesenteric glands	A	C
A18.31	Tuberculous peritonitis	A	C
A18.32	Tuberculous enteritis	A	C
A18.39	Retroperitoneal tuberculosis	A	C
A18.4	Tuberculosis of skin and subcutaneous tissue	A	C
A18.5	Tuberculosis of eye	A	C
A18.50	Tuberculosis of eye, unspecified	A	C
A18.51	Tuberculous episcleritis	A	C
A18.52	Tuberculous keratitis	A	C
A18.53	Tuberculous chorioretinitis	A	C
A18.54	Tuberculous iridocyclitis	A	C
A18.59	Other tuberculosis of eye	A	C
A18.6	Tuberculosis of (inner) (middle) ear	A	C
A18.7	Tuberculosis of adrenal glands	A	C
A18.8	Tuberculosis of other specified organs	A	C
A18.81	Tuberculosis of thyroid gland	A	C
A18.82	Tuberculosis of other endocrine glands	A	C
A18.83	Tuberculosis of digestive tract organs, not elsewhere classified	A	C
A18.84	Tuberculosis of heart	A	C
A18.85	Tuberculosis of spleen	A	C
A18.89	Tuberculosis of other sites	A	C
A19	Miliary tuberculosis	A	C
A19.0	Acute miliary tuberculosis of a single specified site	A	C
A19.1	Acute miliary tuberculosis of multiple sites	A	C
A19.2	Acute miliary tuberculosis, unspecified	A	C
A19.8	Other miliary tuberculosis	A	C
A19.9	Miliary tuberculosis, unspecified	A	C
A24.2	Subacute and chronic melioidosis	A	C
A30	Leprosy [Hansen's disease]	A	C
A30.0	Indeterminate leprosy	A	C
A30.1	Tuberculoid leprosy	A	C
A30.2	Borderline tuberculoid leprosy	A	C
A30.3	Borderline leprosy	A	C
A30.4	Borderline lepromatous leprosy	A	C
A30.5	Lepromatous leprosy	A	C
A30.8	Other forms of leprosy	A	C
A30.9	Leprosy, unspecified	A	C
A39.3	Chronic meningococcemia	A	C
E84	Cystic fibrosis	S	C
E84.0	Cystic fibrosis with pulmonary manifestations	S	C
E84.9	Cystic fibrosis, unspecified	S	C
H04.4	Chronic inflammation of lacrimal passages	S	C
H04.41	Chronic dacryocystitis	S	C
H04.411	Chronic dacryocystitis of right lacrimal passage	S	C
H04.412	Chronic dacryocystitis of left lacrimal passage	S	C
H04.413	Chronic dacryocystitis of bilateral lacrimal passages	S	C
H04.419	Chronic dacryocystitis of unspecified lacrimal passage	S	C
H04.42	Chronic lacrimal canaliculitis	S	C
H04.421	Chronic lacrimal canaliculitis of right lacrimal passage	S	C
H04.422	Chronic lacrimal canaliculitis of left lacrimal passage	S	C
H04.423	Chronic lacrimal canaliculitis of bilateral lacrimal passages	S	C
H04.429	Chronic lacrimal canaliculitis of unspecified lacrimal passage	S	C
H44.02	Vitreous abscess (chronic)	S	C
H44.021	Vitreous abscess (chronic), right eye	S	C
H44.022	Vitreous abscess (chronic), left eye	S	C
H44.023	Vitreous abscess (chronic), bilateral	S	C
H44.029	Vitreous abscess (chronic), unspecified eye	S	C
H60.6	Unspecified chronic otitis externa	S	C
H60.60	Unspecified chronic otitis externa, unspecified ear	S	C
H60.61	Unspecified chronic otitis externa, right ear	S	C
H60.62	Unspecified chronic otitis externa, left ear	S	C
H60.63	Unspecified chronic otitis externa, bilateral	S	C
H61.02	Chronic perichondritis of external ear	S	C
H61.021	Chronic perichondritis of right external ear	S	C
H61.022	Chronic perichondritis of left external ear	S	C
H61.023	Chronic perichondritis of external ear, bilateral	S	C
H61.029	Chronic perichondritis of external ear, unspecified ear	S	C
H66.1	Chronic tubotympanic suppurative otitis media	S	C
H66.10	Chronic tubotympanic suppurative otitis media, unspecified	S	C
H66.11	Chronic tubotympanic suppurative otitis media, right ear	S	C
H66.12	Chronic tubotympanic suppurative otitis media, left ear	S	C
H66.13	Chronic tubotympanic suppurative otitis media, bilateral	S	C
H66.2	Chronic atticoantral suppurative otitis media	S	C
H66.20	Chronic atticoantral suppurative otitis media, unspecified ear	S	C
H66.21	Chronic atticoantral suppurative otitis media, right ear	S	C
H66.22	Chronic atticoantral suppurative otitis media, left ear	S	C
H66.23	Chronic atticoantral suppurative otitis media, bilateral	S	C
H66.3	Other chronic suppurative otitis media	S	C
H66.3X	Other chronic suppurative otitis media	S	C
H66.3X1	Other chronic suppurative otitis media, right ear	S	C
H66.3X2	Other chronic suppurative otitis media, left ear	S	C
H66.3X3	Other chronic suppurative otitis media, bilateral	S	C
H66.3X9	Other chronic suppurative otitis media, unspecified ear	S	C
H70.1	Chronic mastoiditis	A	C
H70.10	Chronic mastoiditis, unspecified ear	A	C
H70.11	Chronic mastoiditis, right ear	A	C
H70.12	Chronic mastoiditis, left ear	A	C
H70.13	Chronic mastoiditis, bilateral	A	C
H70.22	Chronic petrositis	A	C
H70.221	Chronic petrositis, right ear	A	C
H70.222	Chronic petrositis, left ear	A	C
H70.223	Chronic petrositis, bilateral	A	C
H70.229	Chronic petrositis, unspecified ear	A	C
H73.1	Chronic myringitis	S	C
H73.10	Chronic myringitis, unspecified ear	S	C
H73.11	Chronic myringitis, right ear	S	C
H73.12	Chronic myringitis, left ear	S	C
H73.13	Chronic myringitis, bilateral	S	C
J31	Chronic rhinitis, nasopharyngitis and pharyngitis	S	C
J31.2	Chronic pharyngitis	S	C
J32	Chronic sinusitis	S	C
J32.0	Chronic maxillary sinusitis	S	C
J32.1	Chronic frontal sinusitis	S	C
J32.2	Chronic ethmoidal sinusitis	S	C
J32.3	Chronic sphenoidal sinusitis	S	C
J32.4	Chronic pansinusitis	S	C
J32.8	Other chronic sinusitis	S	C
J32.9	Chronic sinusitis, unspecified	S	C
J35	Chronic diseases of tonsils and adenoids	S	C
J35.0	Chronic tonsillitis and adenoiditis	S	C
J35.01	Chronic tonsillitis	S	C
J35.02	Chronic adenoiditis	S	C
J35.03	Chronic tonsillitis and adenoiditis	S	C
J37.1	Chronic laryngotracheitis	N	C
J41	Simple and mucopurulent chronic bronchitis	S	C
J41.0	Simple chronic bronchitis	S	C
J41.1	Mucopurulent chronic bronchitis	S	C
J41.8	Mixed simple and mucopurulent chronic bronchitis	S	C
J42	Unspecified chronic bronchitis	S	C
J43	Emphysema	S	C
J43.0	Unilateral pulmonary emphysema [MacLeod's syndrome]	S	C
J43.1	Panlobular emphysema	S	C
J43.2	Centrilobular emphysema	S	C
J43.8	Other emphysema	S	C
J43.9	Emphysema, unspecified	S	C
J44	Other chronic obstructive pulmonary disease	S	C
J44.0	Chronic obstructive pulmonary disease with acute lower respiratory infection	S	C
J44.1	Chronic obstructive pulmonary disease with (acute) exacerbation	S	C
J44.9	Chronic obstructive pulmonary disease, unspecified	S	C
K04.5	Chronic apical periodontitis	S	C
K05.1	Chronic gingivitis	S	C
K05.10	Chronic gingivitis, plaque induced	S	C
K05.11	Chronic gingivitis, non-plaque induced	S	C
K05.3	Chronic periodontitis	S	C
K05.30	Chronic periodontitis, unspecified	S	C
K05.31	Chronic periodontitis, localized	S	C
K05.311	Chronic periodontitis, localized, slight	S	C
K05.312	Chronic periodontitis, localized, moderate	S	C
K05.313	Chronic periodontitis, localized, severe	S	C
K05.319	Chronic periodontitis, localized, unspecified severity	S	C
K05.32	Chronic periodontitis, generalized	S	C
K05.321	Chronic periodontitis, generalized, slight	S	C
K05.322	Chronic periodontitis, generalized, moderate	S	C
K05.323	Chronic periodontitis, generalized, severe	S	C
K05.329	Chronic periodontitis, generalized, unspecified severity	S	C
K11.23	Chronic sialoadenitis	S	C
K25.4	Chronic or unspecified gastric ulcer with hemorrhage	S	C
K25.5	Chronic or unspecified gastric ulcer with perforation	A	C
K25.6	Chronic or unspecified gastric ulcer with both hemorrhage and perforation	A	C
K25.7	Chronic gastric ulcer without hemorrhage or perforation	S	C
K25.9	Gastric ulcer, unspecified as acute or chronic, without hemorrhage or perforation	S	C
K26.4	Chronic or unspecified duodenal ulcer with hemorrhage	S	C
K26.5	Chronic or unspecified duodenal ulcer with perforation	A	C
K26.6	Chronic or unspecified duodenal ulcer with both hemorrhage and perforation	A	C
K26.7	Chronic duodenal ulcer without hemorrhage or perforation	S	C
K26.9	Duodenal ulcer, unspecified as acute or chronic, without hemorrhage or perforation	S	C
K27.4	Chronic or unspecified peptic ulcer, site unspecified, with hemorrhage	S	C
K27.5	Chronic or unspecified peptic ulcer, site unspecified, with perforation	A	C
K27.6	Chronic or unspecified peptic ulcer, site unspecified, with both hemorrhage and perforation	A	C
K27.7	Chronic peptic ulcer, site unspecified, without hemorrhage or perforation	S	C
K27.9	Peptic ulcer, site unspecified, unspecified as acute or chronic, without hemorrhage or perforation	S	C
K28.4	Chronic or unspecified gastrojejunal ulcer with hemorrhage	N	C
K28.5	Chronic or unspecified gastrojejunal ulcer with perforation	A	C
K28.6	Chronic or unspecified gastrojejunal ulcer with both hemorrhage and perforation	A	C
K28.7	Chronic gastrojejunal ulcer without hemorrhage or perforation	N	C
K28.9	Gastrojejunal ulcer, unspecified as acute or chronic, without hemorrhage or perforation	N	C
K50	Crohn's disease [regional enteritis]	S	C
K50.0	Crohn's disease of small intestine	S	C
K50.00	Crohn's disease of small intestine without complications	S	C
K50.01	Crohn's disease of small intestine with complications	S	C
K50.011	Crohn's disease of small intestine with rectal bleeding	S	C
K50.012	Crohn's disease of small intestine with intestinal obstruction	S	C
K50.013	Crohn's disease of small intestine with fistula	S	C
K50.014	Crohn's disease of small intestine with abscess	A	C
K50.018	Crohn's disease of small intestine with other complication	S	C
K50.019	Crohn's disease of small intestine with unspecified complications	S	C
K50.1	Crohn's disease of large intestine	S	C
K50.10	Crohn's disease of large intestine without complications	S	C
K50.11	Crohn's disease of large intestine with complications	S	C
K50.111	Crohn's disease of large intestine with rectal bleeding	S	C
K50.112	Crohn's disease of large intestine with intestinal obstruction	S	C
K50.113	Crohn's disease of large intestine with fistula	S	C
K50.114	Crohn's disease of large intestine with abscess	A	C
K50.118	Crohn's disease of large intestine with other complication	S	C
K50.119	Crohn's disease of large intestine with unspecified complications	S	C
K50.8	Crohn's disease of both small and large intestine	S	C
K50.80	Crohn's disease of both small and large intestine without complications	S	C
K50.81	Crohn's disease of both small and large intestine with complications	S	C
K50.811	Crohn's disease of both small and large intestine with rectal bleeding	S	C
K50.812	Crohn's disease of both small and large intestine with intestinal obstruction	S	C
K50.813	Crohn's disease of both small and large intestine with fistula	S	C
K50.814	Crohn's disease of both small and large intestine with abscess	A	C
K50.818	Crohn's disease of both small and large intestine with other complication	S	C
K50.819	Crohn's disease of both small and large intestine with unspecified complications	S	C
K50.9	Crohn's disease, unspecified	S	C
K50.90	Crohn's disease, unspecified, without complications	S	C
K50.91	Crohn's disease, unspecified, with complications	S	C
K50.911	Crohn's disease, unspecified, with rectal bleeding	S	C
K50.912	Crohn's disease, unspecified, with intestinal obstruction	S	C
K50.913	Crohn's disease, unspecified, with fistula	S	C
K50.914	Crohn's disease, unspecified, with abscess	A	C
K50.918	Crohn's disease, unspecified, with other complication	S	C
K50.919	Crohn's disease, unspecified, with unspecified complications	S	C
K51	Ulcerative colitis	S	C
K51.0	Ulcerative (chronic) pancolitis	S	C
K51.00	Ulcerative (chronic) pancolitis without complications	S	C
K51.01	Ulcerative (chronic) pancolitis with complications	S	C
K51.011	Ulcerative (chronic) pancolitis with rectal bleeding	S	C
K51.012	Ulcerative (chronic) pancolitis with intestinal obstruction	S	C
K51.013	Ulcerative (chronic) pancolitis with fistula	S	C
K51.014	Ulcerative (chronic) pancolitis with abscess	A	C
K51.018	Ulcerative (chronic) pancolitis with other complication	S	C
K51.019	Ulcerative (chronic) pancolitis with unspecified complications	S	C
K51.2	Ulcerative (chronic) proctitis	S	C
K51.20	Ulcerative (chronic) proctitis without complications	S	C
K51.21	Ulcerative (chronic) proctitis with complications	S	C
K51.211	Ulcerative (chronic) proctitis with rectal bleeding	S	C
K51.212	Ulcerative (chronic) proctitis with intestinal obstruction	S	C
K51.213	Ulcerative (chronic) proctitis with fistula	S	C
K51.214	Ulcerative (chronic) proctitis with abscess	A	C
K51.218	Ulcerative (chronic) proctitis with other complication	S	C
K51.219	Ulcerative (chronic) proctitis with unspecified complications	S	C
K51.3	Ulcerative (chronic) rectosigmoiditis	S	C
K51.30	Ulcerative (chronic) rectosigmoiditis without complications	S	C
K51.31	Ulcerative (chronic) rectosigmoiditis with complications	S	C
K51.311	Ulcerative (chronic) rectosigmoiditis with rectal bleeding	S	C
K51.312	Ulcerative (chronic) rectosigmoiditis with intestinal obstruction	S	C
K51.313	Ulcerative (chronic) rectosigmoiditis with fistula	S	C
K51.314	Ulcerative (chronic) rectosigmoiditis with abscess	A	C
K51.318	Ulcerative (chronic) rectosigmoiditis with other complication	S	C
K51.319	Ulcerative (chronic) rectosigmoiditis with unspecified complications	S	C
K51.8	Other ulcerative colitis	S	C
K51.80	Other ulcerative colitis without complications	S	C
K51.81	Other ulcerative colitis with complications	S	C
K51.811	Other ulcerative colitis with rectal bleeding	S	C
K51.812	Other ulcerative colitis with intestinal obstruction	S	C
K51.813	Other ulcerative colitis with fistula	S	C
K51.814	Other ulcerative colitis with abscess	A	C
K51.818	Other ulcerative colitis with other complication	S	C
K51.819	Other ulcerative colitis with unspecified complications	S	C
K51.9	Ulcerative colitis, unspecified	S	C
K51.90	Ulcerative colitis, unspecified, without complications	S	C
K51.91	Ulcerative colitis, unspecified, with complications	S	C
K51.911	Ulcerative colitis, unspecified with rectal bleeding	S	C
K51.912	Ulcerative colitis, unspecified with intestinal obstruction	S	C
K51.913	Ulcerative colitis, unspecified with fistula	S	C
K51.914	Ulcerative colitis, unspecified with abscess	A	C
K51.918	Ulcerative colitis, unspecified with other complication	S	C
K51.919	Ulcerative colitis, unspecified with unspecified complications	S	C
K80.10	Calculus of gallbladder with chronic cholecystitis without obstruction	A	C
K80.11	Calculus of gallbladder with chronic cholecystitis with obstruction	A	C
K80.12	Calculus of gallbladder with acute and chronic cholecystitis without obstruction	A	C
K80.13	Calculus of gallbladder with acute and chronic cholecystitis with obstruction	A	C
K80.34	Calculus of bile duct with chronic cholangitis without obstruction	A	C
K80.35	Calculus of bile duct with chronic cholangitis with obstruction	A	C
K80.36	Calculus of bile duct with acute and chronic cholangitis without obstruction	A	C
K80.37	Calculus of bile duct with acute and chronic cholangitis with obstruction	A	C
K80.44	Calculus of bile duct with chronic cholecystitis without obstruction	A	C
K80.45	Calculus of bile duct with chronic cholecystitis with obstruction	A	C
K80.46	Calculus of bile duct with acute and chronic cholecystitis without obstruction	A	C
K80.47	Calculus of bile duct with acute and chronic cholecystitis with obstruction	A	C
K80.64	Calculus of gallbladder and bile duct with chronic cholecystitis without obstruction	A	C
K80.65	Calculus of gallbladder and bile duct with chronic cholecystitis with obstruction	A	C
K80.66	Calculus of gallbladder and bile duct with acute and chronic cholecystitis without obstruction	A	C
K80.67	Calculus of gallbladder and bile duct with acute and chronic cholecystitis with obstruction	A	C
K81.1	Chronic cholecystitis	A	C
K81.2	Acute cholecystitis with chronic cholecystitis	A	C
L70	Acne	S	C
L70.0	Acne vulgaris	S	C
L70.1	Acne conglobata	S	C
L70.2	Acne varioliformis	S	C
L70.3	Acne tropica	S	C
L70.5	Acne excoriee	S	C
L70.8	Other acne	S	C
L70.9	Acne, unspecified	S	C
L71	Rosacea	S	C
L71.0	Perioral dermatitis	S	C
L71.1	Rhinophyma	S	C
L71.8	Other rosacea	S	C
L71.9	Rosacea, unspecified	S	C
L97	Non-pressure chronic ulcer of lower limb, not elsewhere classified	S	C
L97.1	Non-pressure chronic ulcer of thigh	S	C
L97.10	Non-pressure chronic ulcer of unspecified thigh	S	C
L97.101	Non-pressure chronic ulcer of unspecified thigh limited to breakdown of skin	S	C
L97.102	Non-pressure chronic ulcer of unspecified thigh with fat layer exposed	S	C
L97.103	Non-pressure chronic ulcer of unspecified thigh with necrosis of muscle	S	C
L97.104	Non-pressure chronic ulcer of unspecified thigh with necrosis of bone	S	C
L97.105	Non-pressure chronic ulcer of unspecified thigh with muscle involvement without evidence of necrosis	S	C
L97.106	Non-pressure chronic ulcer of unspecified thigh with bone involvement without evidence of necrosis	S	C
L97.108	Non-pressure chronic ulcer of unspecified thigh with other specified severity	S	C
L97.109	Non-pressure chronic ulcer of unspecified thigh with unspecified severity	S	C
L97.11	Non-pressure chronic ulcer of right thigh	S	C
L97.111	Non-pressure chronic ulcer of right thigh limited to breakdown of skin	S	C
L97.112	Non-pressure chronic ulcer of right thigh with fat layer exposed	S	C
L97.113	Non-pressure chronic ulcer of right thigh with necrosis of muscle	S	C
L97.114	Non-pressure chronic ulcer of right thigh with necrosis of bone	S	C
L97.115	Non-pressure chronic ulcer of right thigh with muscle involvement without evidence of necrosis	S	C
L97.116	Non-pressure chronic ulcer of right thigh with bone involvement without evidence of necrosis	S	C
L97.118	Non-pressure chronic ulcer of right thigh with other specified severity	S	C
L97.119	Non-pressure chronic ulcer of right thigh with unspecified severity	S	C
L97.12	Non-pressure chronic ulcer of left thigh	S	C
L97.121	Non-pressure chronic ulcer of left thigh limited to breakdown of skin	S	C
L97.122	Non-pressure chronic ulcer of left thigh with fat layer exposed	S	C
L97.123	Non-pressure chronic ulcer of left thigh with necrosis of muscle	S	C
L97.124	Non-pressure chronic ulcer of left thigh with necrosis of bone	S	C
L97.125	Non-pressure chronic ulcer of left thigh with muscle involvement without evidence of necrosis	S	C
L97.126	Non-pressure chronic ulcer of left thigh with bone involvement without evidence of necrosis	S	C
L97.128	Non-pressure chronic ulcer of left thigh with other specified severity	S	C
L97.129	Non-pressure chronic ulcer of left thigh with unspecified severity	S	C
L97.2	Non-pressure chronic ulcer of calf	S	C
L97.20	Non-pressure chronic ulcer of unspecified calf	S	C
L97.201	Non-pressure chronic ulcer of unspecified calf limited to breakdown of skin	S	C
L97.202	Non-pressure chronic ulcer of unspecified calf with fat layer exposed	S	C
L97.203	Non-pressure chronic ulcer of unspecified calf with necrosis of muscle	S	C
L97.204	Non-pressure chronic ulcer of unspecified calf with necrosis of bone	S	C
L97.205	Non-pressure chronic ulcer of unspecified calf with muscle involvement without evidence of necrosis	S	C
L97.206	Non-pressure chronic ulcer of unspecified calf with bone involvement without evidence of necrosis	S	C
L97.208	Non-pressure chronic ulcer of unspecified calf with other specified severity	S	C
L97.209	Non-pressure chronic ulcer of unspecified calf with unspecified severity	S	C
L97.21	Non-pressure chronic ulcer of right calf	S	C
L97.211	Non-pressure chronic ulcer of right calf limited to breakdown of skin	S	C
L97.212	Non-pressure chronic ulcer of right calf with fat layer exposed	S	C
L97.213	Non-pressure chronic ulcer of right calf with necrosis of muscle	S	C
L97.214	Non-pressure chronic ulcer of right calf with necrosis of bone	S	C
L97.215	Non-pressure chronic ulcer of right calf with muscle involvement without evidence of necrosis	S	C
L97.216	Non-pressure chronic ulcer of right calf with bone involvement without evidence of necrosis	S	C
L97.218	Non-pressure chronic ulcer of right calf with other specified severity	S	C
L97.219	Non-pressure chronic ulcer of right calf with unspecified severity	S	C
L97.22	Non-pressure chronic ulcer of left calf	S	C
L97.221	Non-pressure chronic ulcer of left calf limited to breakdown of skin	S	C
L97.222	Non-pressure chronic ulcer of left calf with fat layer exposed	S	C
L97.223	Non-pressure chronic ulcer of left calf with necrosis of muscle	S	C
L97.224	Non-pressure chronic ulcer of left calf with necrosis of bone	S	C
L97.225	Non-pressure chronic ulcer of left calf with muscle involvement without evidence of necrosis	S	C
L97.226	Non-pressure chronic ulcer of left calf with bone involvement without evidence of necrosis	S	C
L97.228	Non-pressure chronic ulcer of left calf with other specified severity	S	C
L97.229	Non-pressure chronic ulcer of left calf with unspecified severity	S	C
L97.3	Non-pressure chronic ulcer of ankle	S	C
L97.30	Non-pressure chronic ulcer of unspecified ankle	S	C
L97.301	Non-pressure chronic ulcer of unspecified ankle limited to breakdown of skin	S	C
L97.302	Non-pressure chronic ulcer of unspecified ankle with fat layer exposed	S	C
L97.303	Non-pressure chronic ulcer of unspecified ankle with necrosis of muscle	S	C
L97.304	Non-pressure chronic ulcer of unspecified ankle with necrosis of bone	S	C
L97.305	Non-pressure chronic ulcer of unspecified ankle with muscle involvement without evidence of necrosis	S	C
L97.306	Non-pressure chronic ulcer of unspecified ankle with bone involvement without evidence of necrosis	S	C
L97.308	Non-pressure chronic ulcer of unspecified ankle with other specified severity	S	C
L97.309	Non-pressure chronic ulcer of unspecified ankle with unspecified severity	S	C
L97.31	Non-pressure chronic ulcer of right ankle	S	C
L97.311	Non-pressure chronic ulcer of right ankle limited to breakdown of skin	S	C
L97.312	Non-pressure chronic ulcer of right ankle with fat layer exposed	S	C
L97.313	Non-pressure chronic ulcer of right ankle with necrosis of muscle	S	C
L97.314	Non-pressure chronic ulcer of right ankle with necrosis of bone	S	C
L97.315	Non-pressure chronic ulcer of right ankle with muscle involvement without evidence of necrosis	S	C
L97.316	Non-pressure chronic ulcer of right ankle with bone involvement without evidence of necrosis	S	C
L97.318	Non-pressure chronic ulcer of right ankle with other specified severity	S	C
L97.319	Non-pressure chronic ulcer of right ankle with unspecified severity	S	C
L97.32	Non-pressure chronic ulcer of left ankle	S	C
L97.321	Non-pressure chronic ulcer of left ankle limited to breakdown of skin	S	C
L97.322	Non-pressure chronic ulcer of left ankle with fat layer exposed	S	C
L97.323	Non-pressure chronic ulcer of left ankle with necrosis of muscle	S	C
L97.324	Non-pressure chronic ulcer of left ankle with necrosis of bone	S	C
L97.325	Non-pressure chronic ulcer of left ankle with muscle involvement without evidence of necrosis	S	C
L97.326	Non-pressure chronic ulcer of left ankle with bone involvement without evidence of necrosis	S	C
L97.328	Non-pressure chronic ulcer of left ankle with other specified severity	S	C
L97.329	Non-pressure chronic ulcer of left ankle with unspecified severity	S	C
L97.4	Non-pressure chronic ulcer of heel and midfoot	S	C
L97.40	Non-pressure chronic ulcer of unspecified heel and midfoot	S	C
L97.401	Non-pressure chronic ulcer of unspecified heel and midfoot limited to breakdown of skin	S	C
L97.402	Non-pressure chronic ulcer of unspecified heel and midfoot with fat layer exposed	S	C
L97.403	Non-pressure chronic ulcer of unspecified heel and midfoot with necrosis of muscle	S	C
L97.404	Non-pressure chronic ulcer of unspecified heel and midfoot with necrosis of bone	S	C
L97.405	Non-pressure chronic ulcer of unspecified heel and midfoot with muscle involvement without evidence of necrosis	S	C
L97.406	Non-pressure chronic ulcer of unspecified heel and midfoot with bone involvement without evidence of necrosis	S	C
L97.408	Non-pressure chronic ulcer of unspecified heel and midfoot with other specified severity	S	C
L97.409	Non-pressure chronic ulcer of unspecified heel and midfoot with unspecified severity	S	C
L97.41	Non-pressure chronic ulcer of right heel and midfoot	S	C
L97.411	Non-pressure chronic ulcer of right heel and midfoot limited to breakdown of skin	S	C
L97.412	Non-pressure chronic ulcer of right heel and midfoot with fat layer exposed	S	C
L97.413	Non-pressure chronic ulcer of right heel and midfoot with necrosis of muscle	S	C
L97.414	Non-pressure chronic ulcer of right heel and midfoot with necrosis of bone	S	C
L97.415	Non-pressure chronic ulcer of right heel and midfoot with muscle involvement without evidence of necrosis	S	C
L97.416	Non-pressure chronic ulcer of right heel and midfoot with bone involvement without evidence of necrosis	S	C
L97.418	Non-pressure chronic ulcer of right heel and midfoot with other specified severity	S	C
L97.419	Non-pressure chronic ulcer of right heel and midfoot with unspecified severity	S	C
L97.42	Non-pressure chronic ulcer of left heel and midfoot	S	C
L97.421	Non-pressure chronic ulcer of left heel and midfoot limited to breakdown of skin	S	C
L97.422	Non-pressure chronic ulcer of left heel and midfoot with fat layer exposed	S	C
L97.423	Non-pressure chronic ulcer of left heel and midfoot with necrosis of muscle	S	C
L97.424	Non-pressure chronic ulcer of left heel and midfoot with necrosis of bone	S	C
L97.425	Non-pressure chronic ulcer of left heel and midfoot with muscle involvement without evidence of necrosis	S	C
L97.426	Non-pressure chronic ulcer of left heel and midfoot with bone involvement without evidence of necrosis	S	C
L97.428	Non-pressure chronic ulcer of left heel and midfoot with other specified severity	S	C
L97.429	Non-pressure chronic ulcer of left heel and midfoot with unspecified severity	S	C
L97.5	Non-pressure chronic ulcer of other part of foot	S	C
L97.50	Non-pressure chronic ulcer of other part of unspecified foot	S	C
L97.501	Non-pressure chronic ulcer of other part of unspecified foot limited to breakdown of skin	S	C
L97.502	Non-pressure chronic ulcer of other part of unspecified foot with fat layer exposed	S	C
L97.503	Non-pressure chronic ulcer of other part of unspecified foot with necrosis of muscle	S	C
L97.504	Non-pressure chronic ulcer of other part of unspecified foot with necrosis of bone	S	C
L97.505	Non-pressure chronic ulcer of other part of unspecified foot with muscle involvement without evidence of necrosis	S	C
L97.506	Non-pressure chronic ulcer of other part of unspecified foot with bone involvement without evidence of necrosis	S	C
L97.508	Non-pressure chronic ulcer of other part of unspecified foot with other specified severity	S	C
L97.509	Non-pressure chronic ulcer of other part of unspecified foot with unspecified severity	S	C
L97.51	Non-pressure chronic ulcer of other part of right foot	S	C
L97.511	Non-pressure chronic ulcer of other part of right foot limited to breakdown of skin	S	C
L97.512	Non-pressure chronic ulcer of other part of right foot with fat layer exposed	S	C
L97.513	Non-pressure chronic ulcer of other part of right foot with necrosis of muscle	S	C
L97.514	Non-pressure chronic ulcer of other part of right foot with necrosis of bone	S	C
L97.515	Non-pressure chronic ulcer of other part of right foot with muscle involvement without evidence of necrosis	S	C
L97.516	Non-pressure chronic ulcer of other part of right foot with bone involvement without evidence of necrosis	S	C
L97.518	Non-pressure chronic ulcer of other part of right foot with other specified severity	S	C
L97.519	Non-pressure chronic ulcer of other part of right foot with unspecified severity	S	C
L97.52	Non-pressure chronic ulcer of other part of left foot	S	C
L97.521	Non-pressure chronic ulcer of other part of left foot limited to breakdown of skin	S	C
L97.522	Non-pressure chronic ulcer of other part of left foot with fat layer exposed	S	C
L97.523	Non-pressure chronic ulcer of other part of left foot with necrosis of muscle	S	C
L97.524	Non-pressure chronic ulcer of other part of left foot with necrosis of bone	S	C
L97.525	Non-pressure chronic ulcer of other part of left foot with muscle involvement without evidence of necrosis	S	C
L97.526	Non-pressure chronic ulcer of other part of left foot with bone involvement without evidence of necrosis	S	C
L97.528	Non-pressure chronic ulcer of other part of left foot with other specified severity	S	C
L97.529	Non-pressure chronic ulcer of other part of left foot with unspecified severity	S	C
L97.8	Non-pressure chronic ulcer of other part of lower leg	S	C
L97.80	Non-pressure chronic ulcer of other part of unspecified lower leg	S	C
L97.801	Non-pressure chronic ulcer of other part of unspecified lower leg limited to breakdown of skin	S	C
L97.802	Non-pressure chronic ulcer of other part of unspecified lower leg with fat layer exposed	S	C
L97.803	Non-pressure chronic ulcer of other part of unspecified lower leg with necrosis of muscle	S	C
L97.804	Non-pressure chronic ulcer of other part of unspecified lower leg with necrosis of bone	S	C
L97.805	Non-pressure chronic ulcer of other part of unspecified lower leg with muscle involvement without evidence of necrosis	S	C
L97.806	Non-pressure chronic ulcer of other part of unspecified lower leg with bone involvement without evidence of necrosis	S	C
L97.808	Non-pressure chronic ulcer of other part of unspecified lower leg with other specified severity	S	C
L97.809	Non-pressure chronic ulcer of other part of unspecified lower leg with unspecified severity	S	C
L97.81	Non-pressure chronic ulcer of other part of right lower leg	S	C
L97.811	Non-pressure chronic ulcer of other part of right lower leg limited to breakdown of skin	S	C
L97.812	Non-pressure chronic ulcer of other part of right lower leg with fat layer exposed	S	C
L97.813	Non-pressure chronic ulcer of other part of right lower leg with necrosis of muscle	S	C
L97.814	Non-pressure chronic ulcer of other part of right lower leg with necrosis of bone	S	C
L97.815	Non-pressure chronic ulcer of other part of right lower leg with muscle involvement without evidence of necrosis	S	C
L97.816	Non-pressure chronic ulcer of other part of right lower leg with bone involvement without evidence of necrosis	S	C
L97.818	Non-pressure chronic ulcer of other part of right lower leg with other specified severity	S	C
L97.819	Non-pressure chronic ulcer of other part of right lower leg with unspecified severity	S	C
L97.82	Non-pressure chronic ulcer of other part of left lower leg	S	C
L97.821	Non-pressure chronic ulcer of other part of left lower leg limited to breakdown of skin	S	C
L97.822	Non-pressure chronic ulcer of other part of left lower leg with fat layer exposed	S	C
L97.823	Non-pressure chronic ulcer of other part of left lower leg with necrosis of muscle	S	C
L97.824	Non-pressure chronic ulcer of other part of left lower leg with necrosis of bone	S	C
L97.825	Non-pressure chronic ulcer of other part of left lower leg with muscle involvement without evidence of necrosis	S	C
L97.826	Non-pressure chronic ulcer of other part of left lower leg with bone involvement without evidence of necrosis	S	C
L97.828	Non-pressure chronic ulcer of other part of left lower leg with other specified severity	S	C
L97.829	Non-pressure chronic ulcer of other part of left lower leg with unspecified severity	S	C
L97.9	Non-pressure chronic ulcer of unspecified part of lower leg	S	C
L97.90	Non-pressure chronic ulcer of unspecified part of unspecified lower leg	S	C
L97.901	Non-pressure chronic ulcer of unspecified part of unspecified lower leg limited to breakdown of skin	S	C
L97.902	Non-pressure chronic ulcer of unspecified part of unspecified lower leg with fat layer exposed	S	C
L97.903	Non-pressure chronic ulcer of unspecified part of unspecified lower leg with necrosis of muscle	S	C
L97.904	Non-pressure chronic ulcer of unspecified part of unspecified lower leg with necrosis of bone	S	C
L97.905	Non-pressure chronic ulcer of unspecified part of unspecified lower leg with muscle involvement without evidence of necrosis	S	C
L97.906	Non-pressure chronic ulcer of unspecified part of unspecified lower leg with bone involvement without evidence of necrosis	S	C
L97.908	Non-pressure chronic ulcer of unspecified part of unspecified lower leg with other specified severity	S	C
L97.909	Non-pressure chronic ulcer of unspecified part of unspecified lower leg with unspecified severity	S	C
L97.91	Non-pressure chronic ulcer of unspecified part of right lower leg	S	C
L97.911	Non-pressure chronic ulcer of unspecified part of right lower leg limited to breakdown of skin	S	C
L97.912	Non-pressure chronic ulcer of unspecified part of right lower leg with fat layer exposed	S	C
L97.913	Non-pressure chronic ulcer of unspecified part of right lower leg with necrosis of muscle	S	C
L97.914	Non-pressure chronic ulcer of unspecified part of right lower leg with necrosis of bone	S	C
L97.915	Non-pressure chronic ulcer of unspecified part of right lower leg with muscle involvement without evidence of necrosis	S	C
L97.916	Non-pressure chronic ulcer of unspecified part of right lower leg with bone involvement without evidence of necrosis	S	C
L97.918	Non-pressure chronic ulcer of unspecified part of right lower leg with other specified severity	S	C
L97.919	Non-pressure chronic ulcer of unspecified part of right lower leg with unspecified severity	S	C
L97.92	Non-pressure chronic ulcer of unspecified part of left lower leg	S	C
L97.921	Non-pressure chronic ulcer of unspecified part of left lower leg limited to breakdown of skin	S	C
L97.922	Non-pressure chronic ulcer of unspecified part of left lower leg with fat layer exposed	S	C
L97.923	Non-pressure chronic ulcer of unspecified part of left lower leg with necrosis of muscle	S	C
L97.924	Non-pressure chronic ulcer of unspecified part of left lower leg with necrosis of bone	S	C
L97.925	Non-pressure chronic ulcer of unspecified part of left lower leg with muscle involvement without evidence of necrosis	S	C
L97.926	Non-pressure chronic ulcer of unspecified part of left lower leg with bone involvement without evidence of necrosis	S	C
L97.928	Non-pressure chronic ulcer of unspecified part of left lower leg with other specified severity	S	C
L97.929	Non-pressure chronic ulcer of unspecified part of left lower leg with unspecified severity	S	C
L98.4	Non-pressure chronic ulcer of skin, not elsewhere classified	S	C
L98.41	Non-pressure chronic ulcer of buttock	S	C
L98.411	Non-pressure chronic ulcer of buttock limited to breakdown of skin	S	C
L98.412	Non-pressure chronic ulcer of buttock with fat layer exposed	S	C
L98.413	Non-pressure chronic ulcer of buttock with necrosis of muscle	S	C
L98.414	Non-pressure chronic ulcer of buttock with necrosis of bone	S	C
L98.415	Non-pressure chronic ulcer of buttock with muscle involvement without evidence of necrosis	S	C
L98.416	Non-pressure chronic ulcer of buttock with bone involvement without evidence of necrosis	S	C
L98.418	Non-pressure chronic ulcer of buttock with other specified severity	S	C
L98.419	Non-pressure chronic ulcer of buttock with unspecified severity	S	C
L98.42	Non-pressure chronic ulcer of back	S	C
L98.421	Non-pressure chronic ulcer of back limited to breakdown of skin	S	C
L98.422	Non-pressure chronic ulcer of back with fat layer exposed	S	C
L98.423	Non-pressure chronic ulcer of back with necrosis of muscle	S	C
L98.424	Non-pressure chronic ulcer of back with necrosis of bone	S	C
L98.425	Non-pressure chronic ulcer of back with muscle involvement without evidence of necrosis	S	C
L98.426	Non-pressure chronic ulcer of back with bone involvement without evidence of necrosis	S	C
L98.428	Non-pressure chronic ulcer of back with other specified severity	S	C
L98.429	Non-pressure chronic ulcer of back with unspecified severity	S	C
L98.49	Non-pressure chronic ulcer of skin of other sites	S	C
L98.491	Non-pressure chronic ulcer of skin of other sites limited to breakdown of skin	S	C
L98.492	Non-pressure chronic ulcer of skin of other sites with fat layer exposed	S	C
L98.493	Non-pressure chronic ulcer of skin of other sites with necrosis of muscle	S	C
L98.494	Non-pressure chronic ulcer of skin of other sites with necrosis of bone	S	C
L98.495	Non-pressure chronic ulcer of other sites with muscle involvement without evidence of necrosis	S	C
L98.496	Non-pressure chronic ulcer of other sites with bone involvement without evidence of necrosis	S	C
L98.498	Non-pressure chronic ulcer of other sites with other specified severity	S	C
L98.499	Non-pressure chronic ulcer of skin of other sites with unspecified severity	S	C
M86.3	Chronic multifocal osteomyelitis	A	C
M86.30	Chronic multifocal osteomyelitis, unspecified site	A	C
M86.31	Chronic multifocal osteomyelitis, shoulder	A	C
M86.311	Chronic multifocal osteomyelitis, right shoulder	A	C
M86.312	Chronic multifocal osteomyelitis, left shoulder	A	C
M86.319	Chronic multifocal osteomyelitis, unspecified shoulder	A	C
M86.32	Chronic multifocal osteomyelitis, humerus	A	C
M86.321	Chronic multifocal osteomyelitis, right humerus	A	C
M86.322	Chronic multifocal osteomyelitis, left humerus	A	C
M86.329	Chronic multifocal osteomyelitis, unspecified humerus	A	C
M86.33	Chronic multifocal osteomyelitis, radius and ulna	A	C
M86.331	Chronic multifocal osteomyelitis, right radius and ulna	A	C
M86.332	Chronic multifocal osteomyelitis, left radius and ulna	A	C
M86.339	Chronic multifocal osteomyelitis, unspecified radius and ulna	A	C
M86.34	Chronic multifocal osteomyelitis, hand	A	C
M86.341	Chronic multifocal osteomyelitis, right hand	A	C
M86.342	Chronic multifocal osteomyelitis, left hand	A	C
M86.349	Chronic multifocal osteomyelitis, unspecified hand	A	C
M86.35	Chronic multifocal osteomyelitis, femur	A	C
M86.351	Chronic multifocal osteomyelitis, right femur	A	C
M86.352	Chronic multifocal osteomyelitis, left femur	A	C
M86.359	Chronic multifocal osteomyelitis, unspecified femur	A	C
M86.36	Chronic multifocal osteomyelitis, tibia and fibula	A	C
M86.361	Chronic multifocal osteomyelitis, right tibia and fibula	A	C
M86.362	Chronic multifocal osteomyelitis, left tibia and fibula	A	C
M86.369	Chronic multifocal osteomyelitis, unspecified tibia and fibula	A	C
M86.37	Chronic multifocal osteomyelitis, ankle and foot	A	C
M86.371	Chronic multifocal osteomyelitis, right ankle and foot	A	C
M86.372	Chronic multifocal osteomyelitis, left ankle and foot	A	C
M86.379	Chronic multifocal osteomyelitis, unspecified ankle and foot	A	C
M86.38	Chronic multifocal osteomyelitis, other site	A	C
M86.39	Chronic multifocal osteomyelitis, multiple sites	A	C
M86.4	Chronic osteomyelitis with draining sinus	A	C
M86.40	Chronic osteomyelitis with draining sinus, unspecified site	A	C
M86.41	Chronic osteomyelitis with draining sinus, shoulder	A	C
M86.411	Chronic osteomyelitis with draining sinus, right shoulder	A	C
M86.412	Chronic osteomyelitis with draining sinus, left shoulder	A	C
M86.419	Chronic osteomyelitis with draining sinus, unspecified shoulder	A	C
M86.42	Chronic osteomyelitis with draining sinus, humerus	A	C
M86.421	Chronic osteomyelitis with draining sinus, right humerus	A	C
M86.422	Chronic osteomyelitis with draining sinus, left humerus	A	C
M86.429	Chronic osteomyelitis with draining sinus, unspecified humerus	A	C
M86.43	Chronic osteomyelitis with draining sinus, radius and ulna	A	C
M86.431	Chronic osteomyelitis with draining sinus, right radius and ulna	A	C
M86.432	Chronic osteomyelitis with draining sinus, left radius and ulna	A	C
M86.439	Chronic osteomyelitis with draining sinus, unspecified radius and ulna	A	C
M86.44	Chronic osteomyelitis with draining sinus, hand	A	C
M86.441	Chronic osteomyelitis with draining sinus, right hand	A	C
M86.442	Chronic osteomyelitis with draining sinus, left hand	A	C
M86.449	Chronic osteomyelitis with draining sinus, unspecified hand	A	C
M86.45	Chronic osteomyelitis with draining sinus, femur	A	C
M86.451	Chronic osteomyelitis with draining sinus, right femur	A	C
M86.452	Chronic osteomyelitis with draining sinus, left femur	A	C
M86.459	Chronic osteomyelitis with draining sinus, unspecified femur	A	C
M86.46	Chronic osteomyelitis with draining sinus, tibia and fibula	A	C
M86.461	Chronic osteomyelitis with draining sinus, right tibia and fibula	A	C
M86.462	Chronic osteomyelitis with draining sinus, left tibia and fibula	A	C
M86.469	Chronic osteomyelitis with draining sinus, unspecified tibia and fibula	A	C
M86.47	Chronic osteomyelitis with draining sinus, ankle and foot	A	C
M86.471	Chronic osteomyelitis with draining sinus, right ankle and foot	A	C
M86.472	Chronic osteomyelitis with draining sinus, left ankle and foot	A	C
M86.479	Chronic osteomyelitis with draining sinus, unspecified ankle and foot	A	C
M86.48	Chronic osteomyelitis with draining sinus, other site	A	C
M86.49	Chronic osteomyelitis with draining sinus, multiple sites	A	C
M86.5	Other chronic hematogenous osteomyelitis	A	C
M86.50	Other chronic hematogenous osteomyelitis, unspecified site	A	C
M86.51	Other chronic hematogenous osteomyelitis, shoulder	A	C
M86.511	Other chronic hematogenous osteomyelitis, right shoulder	A	C
M86.512	Other chronic hematogenous osteomyelitis, left shoulder	A	C
M86.519	Other chronic hematogenous osteomyelitis, unspecified shoulder	A	C
M86.52	Other chronic hematogenous osteomyelitis, humerus	A	C
M86.521	Other chronic hematogenous osteomyelitis, right humerus	A	C
M86.522	Other chronic hematogenous osteomyelitis, left humerus	A	C
M86.529	Other chronic hematogenous osteomyelitis, unspecified humerus	A	C
M86.53	Other chronic hematogenous osteomyelitis, radius and ulna	A	C
M86.531	Other chronic hematogenous osteomyelitis, right radius and ulna	A	C
M86.532	Other chronic hematogenous osteomyelitis, left radius and ulna	A	C
M86.539	Other chronic hematogenous osteomyelitis, unspecified radius and ulna	A	C
M86.54	Other chronic hematogenous osteomyelitis, hand	A	C
M86.541	Other chronic hematogenous osteomyelitis, right hand	A	C
M86.542	Other chronic hematogenous osteomyelitis, left hand	A	C
M86.549	Other chronic hematogenous osteomyelitis, unspecified hand	A	C
M86.55	Other chronic hematogenous osteomyelitis, femur	A	C
M86.551	Other chronic hematogenous osteomyelitis, right femur	A	C
M86.552	Other chronic hematogenous osteomyelitis, left femur	A	C
M86.559	Other chronic hematogenous osteomyelitis, unspecified femur	A	C
M86.56	Other chronic hematogenous osteomyelitis, tibia and fibula	A	C
M86.561	Other chronic hematogenous osteomyelitis, right tibia and fibula	A	C
M86.562	Other chronic hematogenous osteomyelitis, left tibia and fibula	A	C
M86.569	Other chronic hematogenous osteomyelitis, unspecified tibia and fibula	A	C
M86.57	Other chronic hematogenous osteomyelitis, ankle and foot	A	C
M86.571	Other chronic hematogenous osteomyelitis, right ankle and foot	A	C
M86.572	Other chronic hematogenous osteomyelitis, left ankle and foot	A	C
M86.579	Other chronic hematogenous osteomyelitis, unspecified ankle and foot	A	C
M86.58	Other chronic hematogenous osteomyelitis, other site	A	C
M86.59	Other chronic hematogenous osteomyelitis, multiple sites	A	C
M86.6	Other chronic osteomyelitis	A	C
M86.60	Other chronic osteomyelitis, unspecified site	A	C
M86.61	Other chronic osteomyelitis, shoulder	A	C
M86.611	Other chronic osteomyelitis, right shoulder	A	C
M86.612	Other chronic osteomyelitis, left shoulder	A	C
M86.619	Other chronic osteomyelitis, unspecified shoulder	A	C
M86.62	Other chronic osteomyelitis, humerus	A	C
M86.621	Other chronic osteomyelitis, right humerus	A	C
M86.622	Other chronic osteomyelitis, left humerus	A	C
M86.629	Other chronic osteomyelitis, unspecified humerus	A	C
M86.63	Other chronic osteomyelitis, radius and ulna	A	C
M86.631	Other chronic osteomyelitis, right radius and ulna	A	C
M86.632	Other chronic osteomyelitis, left radius and ulna	A	C
M86.639	Other chronic osteomyelitis, unspecified radius and ulna	A	C
M86.64	Other chronic osteomyelitis, hand	A	C
M86.641	Other chronic osteomyelitis, right hand	A	C
M86.642	Other chronic osteomyelitis, left hand	A	C
M86.649	Other chronic osteomyelitis, unspecified hand	A	C
M86.65	Other chronic osteomyelitis, thigh	A	C
M86.651	Other chronic osteomyelitis, right thigh	A	C
M86.652	Other chronic osteomyelitis, left thigh	A	C
M86.659	Other chronic osteomyelitis, unspecified thigh	A	C
M86.66	Other chronic osteomyelitis, tibia and fibula	A	C
M86.661	Other chronic osteomyelitis, right tibia and fibula	A	C
M86.662	Other chronic osteomyelitis, left tibia and fibula	A	C
M86.669	Other chronic osteomyelitis, unspecified tibia and fibula	A	C
M86.67	Other chronic osteomyelitis, ankle and foot	A	C
M86.671	Other chronic osteomyelitis, right ankle and foot	A	C
M86.672	Other chronic osteomyelitis, left ankle and foot	A	C
M86.679	Other chronic osteomyelitis, unspecified ankle and foot	A	C
M86.68	Other chronic osteomyelitis, other site	A	C
M86.69	Other chronic osteomyelitis, multiple sites	A	C
N11.0	Nonobstructive reflux-associated chronic pyelonephritis	S	C
N11.1	Chronic obstructive pyelonephritis	S	C
N30.1	Interstitial cystitis (chronic)	S	C
N30.10	Interstitial cystitis (chronic) without hematuria	S	C
N30.11	Interstitial cystitis (chronic) with hematuria	S	C
N30.2	Other chronic cystitis	S	C
N30.20	Other chronic cystitis without hematuria	S	C
N30.21	Other chronic cystitis with hematuria	S	C
N41.1	Chronic prostatitis	S	C
N70.1	Chronic salpingitis and oophoritis	A	C
N70.11	Chronic salpingitis	A	C
N70.12	Chronic oophoritis	A	C
N70.13	Chronic salpingitis and oophoritis	A	C
N71.1	Chronic inflammatory disease of uterus	A	C
N73.1	Chronic parametritis and pelvic cellulitis	A	C
N73.4	Female chronic pelvic peritonitis	A	C
T87.4	Infection of amputation stump	A	C
T87.40	Infection of amputation stump, unspecified extremity	A	C
T87.41	Infection of amputation stump, right upper extremity	A	C
T87.42	Infection of amputation stump, left upper extremity	A	C
T87.43	Infection of amputation stump, right lower extremity	A	C
T87.44	Infection of amputation stump, left lower extremity	A	C
A00	Cholera	S
A00.0	Cholera due to Vibrio cholerae 01, biovar cholerae	S
A00.1	Cholera due to Vibrio cholerae 01, biovar eltor	S
A00.9	Cholera, unspecified	S
A01	Typhoid and paratyphoid fevers	A
A01.0	Typhoid fever	A
A01.00	Typhoid fever, unspecified	A
A01.01	Typhoid meningitis	A
A01.02	Typhoid fever with heart involvement	A
A01.03	Typhoid pneumonia	A
A01.04	Typhoid arthritis	A
A01.05	Typhoid osteomyelitis	A
A01.09	Typhoid fever with other complications	A
A01.1	Paratyphoid fever A	A
A01.2	Paratyphoid fever B	A
A01.3	Paratyphoid fever C	A
A01.4	Paratyphoid fever, unspecified	A
A02	Other salmonella infections	S
A02.0	Salmonella enteritis	S
A02.1	Salmonella sepsis	A
A02.2	Localized salmonella infections	S
A02.20	Localized salmonella infection, unspecified	S
A02.21	Salmonella meningitis	A
A02.22	Salmonella pneumonia	A
A02.23	Salmonella arthritis	A
A02.24	Salmonella osteomyelitis	A
A02.25	Salmonella pyelonephritis	A
A02.29	Salmonella with other localized infection	S
A02.8	Other specified salmonella infections	S
A02.9	Salmonella infection, unspecified	S
A03	Shigellosis	S
A03.0	Shigellosis due to Shigella dysenteriae	S
A03.1	Shigellosis due to Shigella flexneri	S
A03.2	Shigellosis due to Shigella boydii	S
A03.3	Shigellosis due to Shigella sonnei	S
A03.8	Other shigellosis	S
A03.9	Shigellosis, unspecified	S
A04	Other bacterial intestinal infections	S
A04.0	Enteropathogenic Escherichia coli infection	S
A04.1	Enterotoxigenic Escherichia coli infection	S
A04.2	Enteroinvasive Escherichia coli infection	S
A04.3	Enterohemorrhagic Escherichia coli infection	N
A04.4	Other intestinal Escherichia coli infections	S
A04.5	Campylobacter enteritis	S
A04.6	Enteritis due to Yersinia enterocolitica	S
A04.7	Enterocolitis due to Clostridium difficile	A
A04.71	Enterocolitis due to Clostridium difficile, recurrent	A
A04.72	Enterocolitis due to Clostridium difficile, not specified as recurrent	A
A04.8	Other specified bacterial intestinal infections	S
A04.9	Bacterial intestinal infection, unspecified	S
A05	Other bacterial foodborne intoxications, not elsewhere classified	S
A05.0	Foodborne staphylococcal intoxication	S
A05.1	Botulism food poisoning	N
A05.2	Foodborne Clostridium perfringens [Clostridium welchii] intoxication	S
A05.3	Foodborne Vibrio parahaemolyticus intoxication	S
A05.4	Foodborne Bacillus cereus intoxication	S
A05.5	Foodborne Vibrio vulnificus intoxication	S
A05.8	Other specified bacterial foodborne intoxications	S
A05.9	Bacterial foodborne intoxication, unspecified	S
A06	Amebiasis	A
A06.0	Acute amebic dysentery	A
A06.2	Amebic nondysenteric colitis	A
A06.3	Ameboma of intestine	A
A06.4	Amebic liver abscess	A
A06.5	Amebic lung abscess	A
A06.6	Amebic brain abscess	A
A06.7	Cutaneous amebiasis	A
A06.8	Amebic infection of other sites	A
A06.81	Amebic cystitis	A
A06.82	Other amebic genitourinary infections	A
A06.89	Other amebic infections	A
A06.9	Amebiasis, unspecified	A
A07	Other protozoal intestinal diseases	S
A07.0	Balantidiasis	S
A07.1	Giardiasis [lambliasis]	S
A07.2	Cryptosporidiosis	S
A07.3	Isosporiasis	S
A07.4	Cyclosporiasis	S
A07.8	Other specified protozoal intestinal diseases	S
A07.9	Protozoal intestinal disease, unspecified	S
A08	Viral and other specified intestinal infections	S
A08.0	Rotaviral enteritis	N
A08.1	Acute gastroenteropathy due to Norwalk agent and other small round viruses	N
A08.11	Acute gastroenteropathy due to Norwalk agent	N
A08.19	Acute gastroenteropathy due to other small round viruses	N
A08.2	Adenoviral enteritis	N
A08.3	Other viral enteritis	N
A08.31	Calicivirus enteritis	N
A08.32	Astrovirus enteritis	N
A08.39	Other viral enteritis	N
A08.4	Viral intestinal infection, unspecified	N
A08.8	Other specified intestinal infections	S
A09	Infectious gastroenteritis and colitis, unspecified	S
A20	Plague	A
A20.0	Bubonic plague	A
A20.1	Cellulocutaneous plague	A
A20.2	Pneumonic plague	A
A20.3	Plague meningitis	A
A20.7	Septicemic plague	A
A20.8	Other forms of plague	A
A20.9	Plague, unspecified	A
A21	Tularemia	A
A21.0	Ulceroglandular tularemia	A
A21.1	Oculoglandular tularemia	A
A21.2	Pulmonary tularemia	A
A21.3	Gastrointestinal tularemia	A
A21.7	Generalized tularemia	A
A21.8	Other forms of tularemia	A
A21.9	Tularemia, unspecified	A
A22	Anthrax	A
A22.0	Cutaneous anthrax	A
A22.1	Pulmonary anthrax	A
A22.2	Gastrointestinal anthrax	A
A22.7	Anthrax sepsis	A
A22.8	Other forms of anthrax	A
A22.9	Anthrax, unspecified	A
A23	Brucellosis	A
A23.0	Brucellosis due to Brucella melitensis	A
A23.1	Brucellosis due to Brucella abortus	A
A23.2	Brucellosis due to Brucella suis	A
A23.3	Brucellosis due to Brucella canis	A
A23.8	Other brucellosis	A
A23.9	Brucellosis, unspecified	A
A24	Glanders and melioidosis	A
A24.0	Glanders	A
A24.1	Acute and fulminating melioidosis	A
A24.3	Other melioidosis	A
A24.9	Melioidosis, unspecified	A
A25	Rat-bite fevers	A
A25.0	Spirillosis	A
A25.1	Streptobacillosis	A
A25.9	Rat-bite fever, unspecified	A
A26	Erysipeloid	A
A26.0	Cutaneous erysipeloid	A
A26.7	Erysipelothrix sepsis	A
A26.8	Other forms of erysipeloid	A
A26.9	Erysipeloid, unspecified	A
A27	Leptospirosis	A
A27.0	Leptospirosis icterohemorrhagica	A
A27.8	Other forms of leptospirosis	A
A27.81	Aseptic meningitis in leptospirosis	A
A27.89	Other forms of leptospirosis	A
A27.9	Leptospirosis, unspecified	A
A28	Other zoonotic bacterial diseases, not elsewhere classified	A
A28.0	Pasteurellosis	A
A28.1	Cat-scratch disease	A
A28.2	Extraintestinal yersiniosis	A
A28.8	Other specified zoonotic bacterial diseases, not elsewhere classified	A
A28.9	Zoonotic bacterial disease, unspecified	A
A31	Infection due to other mycobacteria	A
A31.0	Pulmonary mycobacterial infection	A
A31.1	Cutaneous mycobacterial infection	A
A31.2	Disseminated mycobacterium avium-intracellulare complex (DMAC)	A
A31.8	Other mycobacterial infections	A
A31.9	Mycobacterial infection, unspecified	A
A32	Listeriosis	A
A32.0	Cutaneous listeriosis	A
A32.1	Listerial meningitis and meningoencephalitis	A
A32.11	Listerial meningitis	A
A32.12	Listerial meningoencephalitis	A
A32.7	Listerial sepsis	A
A32.8	Other forms of listeriosis	A
A32.81	Oculoglandular listeriosis	A
A32.82	Listerial endocarditis	A
A32.89	Other forms of listeriosis	A
A32.9	Listeriosis, unspecified	A
A33	Tetanus neonatorum	A
A34	Obstetrical tetanus	A
A35	Other tetanus	A
A36	Diphtheria	A
A36.0	Pharyngeal diphtheria	A
A36.1	Nasopharyngeal diphtheria	A
A36.2	Laryngeal diphtheria	A
A36.3	Cutaneous diphtheria	A
A36.8	Other diphtheria	A
A36.81	Diphtheritic cardiomyopathy	A
A36.82	Diphtheritic radiculomyelitis	A
A36.83	Diphtheritic polyneuritis	A
A36.84	Diphtheritic tubulo-interstitial nephropathy	A
A36.85	Diphtheritic cystitis	A
A36.86	Diphtheritic conjunctivitis	A
A36.89	Other diphtheritic complications	A
A36.9	Diphtheria, unspecified	A
A37	Whooping cough	A
A37.0	Whooping cough due to Bordetella pertussis	A
A37.00	Whooping cough due to Bordetella pertussis without pneumonia	A
A37.01	Whooping cough due to Bordetella pertussis with pneumonia	A
A37.1	Whooping cough due to Bordetella parapertussis	A
A37.10	Whooping cough due to Bordetella parapertussis without pneumonia	A
A37.11	Whooping cough due to Bordetella parapertussis with pneumonia	A
A37.8	Whooping cough due to other Bordetella species	A
A37.80	Whooping cough due to other Bordetella species without pneumonia	A
A37.81	Whooping cough due to other Bordetella species with pneumonia	A
A37.9	Whooping cough, unspecified species	A
A37.90	Whooping cough, unspecified species without pneumonia	A
A37.91	Whooping cough, unspecified species with pneumonia	A
A38	Scarlet fever	A
A38.0	Scarlet fever with otitis media	A
A38.1	Scarlet fever with myocarditis	A
A38.8	Scarlet fever with other complications	A
A38.9	Scarlet fever, uncomplicated	A
A39	Meningococcal infection	A
A39.0	Meningococcal meningitis	A
A39.1	Waterhouse-Friderichsen syndrome	A
A39.2	Acute meningococcemia	A
A39.4	Meningococcemia, unspecified	A
A39.5	Meningococcal heart disease	A
A39.50	Meningococcal carditis, unspecified	A
A39.51	Meningococcal endocarditis	A
A39.52	Meningococcal myocarditis	A
A39.53	Meningococcal pericarditis	A
A39.8	Other meningococcal infections	A
A39.81	Meningococcal encephalitis	A
A39.82	Meningococcal retrobulbar neuritis	A
A39.83	Meningococcal arthritis	A
A39.84	Postmeningococcal arthritis	A
A39.89	Other meningococcal infections	A
A39.9	Meningococcal infection, unspecified	A
A40	Streptococcal sepsis	A
A40.0	Sepsis due to streptococcus, group A	A
A40.1	Sepsis due to streptococcus, group B	A
A40.3	Sepsis due to Streptococcus pneumoniae	A
A40.8	Other streptococcal sepsis	A
A40.9	Streptococcal sepsis, unspecified	A
A41	Other sepsis	A
A41.0	Sepsis due to Staphylococcus aureus	A
A41.01	Sepsis due to Methicillin susceptible Staphylococcus aureus	A
A41.02	Sepsis due to Methicillin resistant Staphylococcus aureus	A
A41.1	Sepsis due to other specified staphylococcus	A
A41.2	Sepsis due to unspecified staphylococcus	A
A41.3	Sepsis due to Hemophilus influenzae	A
A41.4	Sepsis due to anaerobes	A
A41.5	Sepsis due to other Gram-negative organisms	A
A41.50	Gram-negative sepsis, unspecified	A
A41.51	Sepsis due to Escherichia coli [E. coli]	A
A41.52	Sepsis due to Pseudomonas	A
A41.53	Sepsis due to Serratia	A
A41.59	Other Gram-negative sepsis	A
A41.8	Other specified sepsis	A
A41.81	Sepsis due to Enterococcus	A
A41.89	Other specified sepsis	A
A41.9	Sepsis, unspecified organism	A
A42	Actinomycosis	A
A42.0	Pulmonary actinomycosis	A
A42.1	Abdominal actinomycosis	A
A42.2	Cervicofacial actinomycosis	A
A42.7	Actinomycotic sepsis	A
A42.8	Other forms of actinomycosis	A
A42.81	Actinomycotic meningitis	A
A42.82	Actinomycotic encephalitis	A
A42.89	Other forms of actinomycosis	A
A42.9	Actinomycosis, unspecified	A
A43	Nocardiosis	A
A43.0	Pulmonary nocardiosis	A
A43.1	Cutaneous nocardiosis	A
A43.8	Other forms of nocardiosis	A
A43.9	Nocardiosis, unspecified	A
A44	Bartonellosis	A
A44.0	Systemic bartonellosis	A
A44.1	Cutaneous and mucocutaneous bartonellosis	A
A44.8	Other forms of bartonellosis	A
A44.9	Bartonellosis, unspecified	A
A46	Erysipelas	A
A48	Other bacterial diseases, not elsewhere classified	S
A48.0	Gas gangrene	A
A48.1	Legionnaires' disease	A
A48.2	Nonpneumonic Legionnaires' disease [Pontiac fever]	A
A48.3	Toxic shock syndrome	A
A48.4	Brazilian purpuric fever	A
A48.5	Other specified botulism	S
A48.51	Infant botulism	N
A48.52	Wound botulism	A
A48.8	Other specified bacterial diseases	S
A49	Bacterial infection of unspecified site	S
A49.0	Staphylococcal infection, unspecified site	A
A49.01	Methicillin susceptible Staphylococcus aureus infection, unspecified site	A
A49.02	Methicillin resistant Staphylococcus aureus infection, unspecified site	A
A49.1	Streptococcal infection, unspecified site	A
A49.2	Hemophilus influenzae infection, unspecified site	A
A49.3	Mycoplasma infection, unspecified site	A
A49.8	Other bacterial infections of unspecified site	S
A49.9	Bacterial infection, unspecified	S
A50	Congenital syphilis	A
A50.0	Early congenital syphilis, symptomatic	A
A50.01	Early congenital syphilitic oculopathy	A
A50.02	Early congenital syphilitic osteochondropathy	A
A50.03	Early congenital syphilitic pharyngitis	A
A50.04	Early congenital syphilitic pneumonia	A
A50.05	Early congenital syphilitic rhinitis	A
A50.06	Early cutaneous congenital syphilis	A
A50.07	Early mucocutaneous congenital syphilis	A
A50.08	Early visceral congenital syphilis	A
A50.09	Other early congenital syphilis, symptomatic	A
A50.1	Early congenital syphilis, latent	A
A50.2	Early congenital syphilis, unspecified	A
A50.3	Late congenital syphilitic oculopathy	A
A50.30	Late congenital syphilitic oculopathy, unspecified	A
A50.31	Late congenital syphilitic interstitial keratitis	A
A50.32	Late congenital syphilitic chorioretinitis	A
A50.39	Other late congenital syphilitic oculopathy	A
A50.4	Late congenital neurosyphilis [juvenile neurosyphilis]	A
A50.40	Late congenital neurosyphilis, unspecified	A
A50.41	Late congenital syphilitic meningitis	A
A50.42	Late congenital syphilitic encephalitis	A
A50.43	Late congenital syphilitic polyneuropathy	A
A50.44	Late congenital syphilitic optic nerve atrophy	A
A50.45	Juvenile general paresis	A
A50.49	Other late congenital neurosyphilis	A
A50.5	Other late congenital syphilis, symptomatic	A
A50.51	Clutton's joints	A
A50.52	Hutchinson's teeth	A
A50.53	Hutchinson's triad	A
A50.54	Late congenital cardiovascular syphilis	A
A50.55	Late congenital syphilitic arthropathy	A
A50.56	Late congenital syphilitic osteochondropathy	A
A50.57	Syphilitic saddle nose	A
A50.59	Other late congenital syphilis, symptomatic	A
A50.6	Late congenital syphilis, latent	A
A50.7	Late congenital syphilis, unspecified	A
A50.9	Congenital syphilis, unspecified	A
A51	Early syphilis	A
A51.0	Primary genital syphilis	A
A51.1	Primary anal syphilis	A
A51.2	Primary syphilis of other sites	A
A51.3	Secondary syphilis of skin and mucous membranes	A
A51.31	Condyloma latum	A
A51.32	Syphilitic alopecia	A
A51.39	Other secondary syphilis of skin	A
A51.4	Other secondary syphilis	A
A51.41	Secondary syphilitic meningitis	A
A51.42	Secondary syphilitic female pelvic disease	A
A51.43	Secondary syphilitic oculopathy	A
A51.44	Secondary syphilitic nephritis	A
A51.45	Secondary syphilitic hepatitis	A
A51.46	Secondary syphilitic osteopathy	A
A51.49	Other secondary syphilitic conditions	A
A51.5	Early syphilis, latent	A
A51.9	Early syphilis, unspecified	A
A52	Late syphilis	A
A52.0	Cardiovascular and cerebrovascular syphilis	A
A52.00	Cardiovascular syphilis, unspecified	A
A52.01	Syphilitic aneurysm of aorta	A
A52.02	Syphilitic aortitis	A
A52.03	Syphilitic endocarditis	A
A52.04	Syphilitic cerebral arteritis	A
A52.05	Other cerebrovascular syphilis	A
A52.06	Other syphilitic heart involvement	A
A52.09	Other cardiovascular syphilis	A
A52.1	Symptomatic neurosyphilis	A
A52.10	Symptomatic neurosyphilis, unspecified	A
A52.11	Tabes dorsalis	A
A52.12	Other cerebrospinal syphilis	A
A52.13	Late syphilitic meningitis	A
A52.14	Late syphilitic encephalitis	A
A52.15	Late syphilitic neuropathy	A
A52.16	Charcot's arthropathy (tabetic)	A
A52.17	General paresis	A
A52.19	Other symptomatic neurosyphilis	A
A52.2	Asymptomatic neurosyphilis	A
A52.3	Neurosyphilis, unspecified	A
A52.7	Other symptomatic late syphilis	A
A52.71	Late syphilitic oculopathy	A
A52.72	Syphilis of lung and bronchus	A
A52.73	Symptomatic late syphilis of other respiratory organs	A
A52.74	Syphilis of liver and other viscera	A
A52.75	Syphilis of kidney and ureter	A
A52.76	Other genitourinary symptomatic late syphilis	A
A52.77	Syphilis of bone and joint	A
A52.78	Syphilis of other musculoskeletal tissue	A
A52.79	Other symptomatic late syphilis	A
A52.8	Late syphilis, latent	A
A52.9	Late syphilis, unspecified	A
A53	Other and unspecified syphilis	A
A53.0	Latent syphilis, unspecified as early or late	A
A53.9	Syphilis, unspecified	A
A54	Gonococcal infection	A
A54.0	Gonococcal infection of lower genitourinary tract without periurethral or accessory gland abscess	A
A54.00	Gonococcal infection of lower genitourinary tract, unspecified	A
A54.01	Gonococcal cystitis and urethritis, unspecified	A
A54.02	Gonococcal vulvovaginitis, unspecified	A
A54.03	Gonococcal cervicitis, unspecified	A
A54.09	Other gonococcal infection of lower genitourinary tract	A
A54.1	Gonococcal infection of lower genitourinary tract with periurethral and accessory gland abscess	A
A54.2	Gonococcal pelviperitonitis and other gonococcal genitourinary infection	A
A54.21	Gonococcal infection of kidney and ureter	A
A54.22	Gonococcal prostatitis	A
A54.23	Gonococcal infection of other male genital organs	A
A54.24	Gonococcal female pelvic inflammatory disease	A
A54.29	Other gonococcal genitourinary infections	A
A54.3	Gonococcal infection of eye	A
A54.30	Gonococcal infection of eye, unspecified	A
A54.31	Gonococcal conjunctivitis	A
A54.32	Gonococcal iridocyclitis	A
A54.33	Gonococcal keratitis	A
A54.39	Other gonococcal eye infection	A
A54.4	Gonococcal infection of musculoskeletal system	A
A54.40	Gonococcal infection of musculoskeletal system, unspecified	A
A54.41	Gonococcal spondylopathy	A
A54.42	Gonococcal arthritis	A
A54.43	Gonococcal osteomyelitis	A
A54.49	Gonococcal infection of other musculoskeletal tissue	A
A54.5	Gonococcal pharyngitis	A
A54.6	Gonococcal infection of anus and rectum	A
A54.8	Other gonococcal infections	A
A54.81	Gonococcal meningitis	A
A54.82	Gonococcal brain abscess	A
A54.83	Gonococcal heart infection	A
A54.84	Gonococcal pneumonia	A
A54.85	Gonococcal peritonitis	A
A54.86	Gonococcal sepsis	A
A54.89	Other gonococcal infections	A
A54.9	Gonococcal infection, unspecified	A
A55	Chlamydial lymphogranuloma (venereum)	A
A56	Other sexually transmitted chlamydial diseases	A
A56.0	Chlamydial infection of lower genitourinary tract	A
A56.00	Chlamydial infection of lower genitourinary tract, unspecified	A
A56.01	Chlamydial cystitis and urethritis	A
A56.02	Chlamydial vulvovaginitis	A
A56.09	Other chlamydial infection of lower genitourinary tract	A
A56.1	Chlamydial infection of pelviperitoneum and other genitourinary organs	A
A56.11	Chlamydial female pelvic inflammatory disease	A
A56.19	Other chlamydial genitourinary infection	A
A56.2	Chlamydial infection of genitourinary tract, unspecified	A
A56.3	Chlamydial infection of anus and rectum	A
A56.4	Chlamydial infection of pharynx	A
A56.8	Sexually transmitted chlamydial infection of other sites	A
A57	Chancroid	A
A58	Granuloma inguinale	A
A59	Trichomoniasis	A
A59.0	Urogenital trichomoniasis	A
A59.00	Urogenital trichomoniasis, unspecified	A
A59.01	Trichomonal vulvovaginitis	A
A59.02	Trichomonal prostatitis	A
A59.03	Trichomonal cystitis and urethritis	A
A59.09	Other urogenital trichomoniasis	A
A59.8	Trichomoniasis of other sites	A
A59.9	Trichomoniasis, unspecified	A
A60	Anogenital herpesviral [herpes simplex] infections	N
A60.0	Herpesviral infection of genitalia and urogenital tract	N
A60.00	Herpesviral infection of urogenital system, unspecified	N
A60.01	Herpesviral infection of penis	N
A60.02	Herpesviral infection of other male genital organs	N
A60.03	Herpesviral cervicitis	N
A60.04	Herpesviral vulvovaginitis	N
A60.09	Herpesviral infection of other urogenital tract	N
A60.1	Herpesviral infection of perianal skin and rectum	N
A60.9	Anogenital herpesviral infection, unspecified	N
A63	Other predominantly sexually transmitted diseases, not elsewhere classified	S
A63.0	Anogenital (venereal) warts	N
A63.8	Other specified predominantly sexually transmitted diseases	S
A64	Unspecified sexually transmitted disease	S
A65	Nonvenereal syphilis	A
A66	Yaws	A
A66.0	Initial lesions of yaws	A
A66.1	Multiple papillomata and wet crab yaws	A
A66.2	Other early skin lesions of yaws	A
A66.3	Hyperkeratosis of yaws	A
A66.4	Gummata and ulcers of yaws	A
A66.5	Gangosa	A
A66.6	Bone and joint lesions of yaws	A
A66.7	Other manifestations of yaws	A
A66.8	Latent yaws	A
A66.9	Yaws, unspecified	A
A67	Pinta [carate]	A
A67.0	Primary lesions of pinta	A
A67.1	Intermediate lesions of pinta	A
A67.2	Late lesions of pinta	A
A67.3	Mixed lesions of pinta	A
A67.9	Pinta, unspecified	A
A68	Relapsing fevers	A
A68.0	Louse-borne relapsing fever	A
A68.1	Tick-borne relapsing fever	A
A68.9	Relapsing fever, unspecified	A
A69	Other spirochetal infections	A
A69.0	Necrotizing ulcerative stomatitis	A
A69.1	Other Vincent's infections	A
A69.2	Lyme disease	A
A69.20	Lyme disease, unspecified	A
A69.21	Meningitis due to Lyme disease	A
A69.22	Other neurologic disorders in Lyme disease	A
A69.23	Arthritis due to Lyme disease	A
A69.29	Other conditions associated with Lyme disease	A
A69.8	Other specified spirochetal infections	A
A69.9	Spirochetal infection, unspecified	A
A70	Chlamydia psittaci infections	A
A71	Trachoma	A
A71.0	Initial stage of trachoma	A
A71.1	Active stage of trachoma	A
A71.9	Trachoma, unspecified	A
A74	Other diseases caused by chlamydiae	A
A74.0	Chlamydial conjunctivitis	A
A74.8	Other chlamydial diseases	A
A74.81	Chlamydial peritonitis	A
A74.89	Other chlamydial diseases	A
A74.9	Chlamydial infection, unspecified	A
A75	Typhus fever	A
A75.0	Epidemic louse-borne typhus fever due to Rickettsia prowazekii	A
A75.1	Recrudescent typhus [Brill's disease]	A
A75.2	Typhus fever due to Rickettsia typhi	A
A75.3	Typhus fever due to Rickettsia tsutsugamushi	A
A75.9	Typhus fever, unspecified	A
A77	Spotted fever [tick-borne rickettsioses]	A
A77.0	Spotted fever due to Rickettsia rickettsii	A
A77.1	Spotted fever due to Rickettsia conorii	A
A77.2	Spotted fever due to Rickettsia siberica	A
A77.3	Spotted fever due to Rickettsia australis	A
A77.4	Ehrlichiosis	A
A77.40	Ehrlichiosis, unspecified	A
A77.41	Ehrlichiosis chafeensis [E. chafeensis]	A
A77.49	Other ehrlichiosis	A
A77.8	Other spotted fevers	A
A77.9	Spotted fever, unspecified	A
A78	Q fever	A
A79	Other rickettsioses	A
A79.0	Trench fever	A
A79.1	Rickettsialpox due to Rickettsia akari	A
A79.8	Other specified rickettsioses	A
A79.81	Rickettsiosis due to Ehrlichia sennetsu	A
A79.89	Other specified rickettsioses	A
A79.9	Rickettsiosis, unspecified	A
A80	Acute poliomyelitis	N
A80.0	Acute paralytic poliomyelitis, vaccine-associated	N
A80.1	Acute paralytic poliomyelitis, wild virus, imported	N
A80.2	Acute paralytic poliomyelitis, wild virus, indigenous	N
A80.3	Acute paralytic poliomyelitis, other and unspecified	N
A80.30	Acute paralytic poliomyelitis, unspecified	N
A80.39	Other acute paralytic poliomyelitis	N
A80.4	Acute nonparalytic poliomyelitis	N
A80.9	Acute poliomyelitis, unspecified	N
A81	Atypical virus infections of central nervous system	N
A81.0	Creutzfeldt-Jakob disease	N
A81.00	Creutzfeldt-Jakob disease, unspecified	N
A81.01	Variant Creutzfeldt-Jakob disease	N
A81.09	Other Creutzfeldt-Jakob disease	N
A81.1	Subacute sclerosing panencephalitis	N
A81.2	Progressive multifocal leukoencephalopathy	N
A81.8	Other atypical virus infections of central nervous system	N
A81.81	Kuru	N
A81.82	Gerstmann-Straussler-Scheinker syndrome	N
A81.83	Fatal familial insomnia	N
A81.89	Other atypical virus infections of central nervous system	N
A81.9	Atypical virus infection of central nervous system, unspecified	N
A82	Rabies	N
A82.0	Sylvatic rabies	N
A82.1	Urban rabies	N
A82.9	Rabies, unspecified	N
A83	Mosquito-borne viral encephalitis	N
A83.0	Japanese encephalitis	N
A83.1	Western equine encephalitis	N
A83.2	Eastern equine encephalitis	N
A83.3	St Louis encephalitis	N
A83.4	Australian encephalitis	N
A83.5	California encephalitis	N
A83.6	Rocio virus disease	N
A83.8	Other mosquito-borne viral encephalitis	N
A83.9	Mosquito-borne viral encephalitis, unspecified	N
A84	Tick-borne viral encephalitis	N
A84.0	Far Eastern tick-borne encephalitis [Russian spring-summer encephalitis]	N
A84.1	Central European tick-borne encephalitis	N
A84.8	Other tick-borne viral encephalitis	N
A84.9	Tick-borne viral encephalitis, unspecified	N
A85	Other viral encephalitis, not elsewhere classified	N
A85.0	Enteroviral encephalitis	N
A85.1	Adenoviral encephalitis	N
A85.2	Arthropod-borne viral encephalitis, unspecified	N
A85.8	Other specified viral encephalitis	N
A86	Unspecified viral encephalitis	N
A87	Viral meningitis	N
A87.0	Enteroviral meningitis	N
A87.1	Adenoviral meningitis	N
A87.2	Lymphocytic choriomeningitis	N
A87.8	Other viral meningitis	N
A87.9	Viral meningitis, unspecified	N
A88	Other viral infections of central nervous system, not elsewhere classified	N
A88.0	Enteroviral exanthematous fever [Boston exanthem]	N
A88.1	Epidemic vertigo	N
A88.8	Other specified viral infections of central nervous system	N
A89	Unspecified viral infection of central nervous system	N
A90	Dengue fever [classical dengue]	N
A91	Dengue hemorrhagic fever	N
A92	Other mosquito-borne viral fevers	N
A92.0	Chikungunya virus disease	N
A92.1	O'nyong-nyong fever	N
A92.2	Venezuelan equine fever	N
A92.3	West Nile virus infection	N
A92.30	West Nile virus infection, unspecified	N
A92.31	West Nile virus infection with encephalitis	N
A92.32	West Nile virus infection with other neurologic manifestation	N
A92.39	West Nile virus infection with other complications	N
A92.4	Rift Valley fever	N
A92.5	Zika virus disease	N
A92.8	Other specified mosquito-borne viral fevers	N
A92.9	Mosquito-borne viral fever, unspecified	N
A93	Other arthropod-borne viral fevers, not elsewhere classified	N
A93.0	Oropouche virus disease	N
A93.1	Sandfly fever	N
A93.2	Colorado tick fever	N
A93.8	Other specified arthropod-borne viral fevers	N
A94	Unspecified arthropod-borne viral fever	N
A95	Yellow fever	N
A95.0	Sylvatic yellow fever	N
A95.1	Urban yellow fever	N
A95.9	Yellow fever, unspecified	N
A96	Arenaviral hemorrhagic fever	N
A96.0	Junin hemorrhagic fever	N
A96.1	Machupo hemorrhagic fever	N
A96.2	Lassa fever	N
A96.8	Other arenaviral hemorrhagic fevers	N
A96.9	Arenaviral hemorrhagic fever, unspecified	N
A98	Other viral hemorrhagic fevers, not elsewhere classified	N
A98.0	Crimean-Congo hemorrhagic fever	N
A98.1	Omsk hemorrhagic fever	N
A98.2	Kyasanur Forest disease	N
A98.3	Marburg virus disease	N
A98.4	Ebola virus disease	N
A98.5	Hemorrhagic fever with renal syndrome	N
A98.8	Other specified viral hemorrhagic fevers	N
A99	Unspecified viral hemorrhagic fever	N
B00	Herpesviral [herpes simplex] infections	N
B00.0	Eczema herpeticum	N
B00.1	Herpesviral vesicular dermatitis	N
B00.2	Herpesviral gingivostomatitis and pharyngotonsillitis	N
B00.3	Herpesviral meningitis	N
B00.4	Herpesviral encephalitis	N
B00.5	Herpesviral ocular disease	N
B00.50	Herpesviral ocular disease, unspecified	N
B00.51	Herpesviral iridocyclitis	N
B00.52	Herpesviral keratitis	N
B00.53	Herpesviral conjunctivitis	N
B00.59	Other herpesviral disease of eye	N
B00.7	Disseminated herpesviral disease	N
B00.8	Other forms of herpesviral infections	N
B00.81	Herpesviral hepatitis	N
B00.82	Herpes simplex myelitis	N
B00.89	Other herpesviral infection	N
B00.9	Herpesviral infection, unspecified	N
B01	Varicella [chickenpox]	N
B01.0	Varicella meningitis	N
B01.1	Varicella encephalitis, myelitis and encephalomyelitis	N
B01.11	Varicella encephalitis and encephalomyelitis	N
B01.12	Varicella myelitis	N
B01.2	Varicella pneumonia	N
B01.8	Varicella with other complications	N
B01.81	Varicella keratitis	N
B01.89	Other varicella complications	N
B01.9	Varicella without complication	N
B02	Zoster [herpes zoster]	N
B02.0	Zoster encephalitis	N
B02.1	Zoster meningitis	N
B02.2	Zoster with other nervous system involvement	N
B02.21	Postherpetic geniculate ganglionitis	N
B02.22	Postherpetic trigeminal neuralgia	N
B02.23	Postherpetic polyneuropathy	N
B02.24	Postherpetic myelitis	N
B02.29	Other postherpetic nervous system involvement	N
B02.3	Zoster ocular disease	N
B02.30	Zoster ocular disease, unspecified	N
B02.31	Zoster conjunctivitis	N
B02.32	Zoster iridocyclitis	N
B02.33	Zoster keratitis	N
B02.34	Zoster scleritis	N
B02.39	Other herpes zoster eye disease	N
B02.7	Disseminated zoster	N
B02.8	Zoster with other complications	N
B02.9	Zoster without complications	N
B03	Smallpox	N
B04	Monkeypox	N
B05	Measles	N
B05.0	Measles complicated by encephalitis	N
B05.1	Measles complicated by meningitis	N
B05.2	Measles complicated by pneumonia	N
B05.3	Measles complicated by otitis media	N
B05.4	Measles with intestinal complications	N
B05.8	Measles with other complications	N
B05.81	Measles keratitis and keratoconjunctivitis	N
B05.89	Other measles complications	N
B05.9	Measles without complication	N
B06	Rubella [German measles]	N
B06.0	Rubella with neurological complications	N
B06.00	Rubella with neurological complication, unspecified	N
B06.01	Rubella encephalitis	N
B06.02	Rubella meningitis	N
B06.09	Other neurological complications of rubella	N
B06.8	Rubella with other complications	N
B06.81	Rubella pneumonia	N
B06.82	Rubella arthritis	N
B06.89	Other rubella complications	N
B06.9	Rubella without complication	N
B07	Viral warts	N
B07.0	Plantar wart	N
B07.8	Other viral warts	N
B07.9	Viral wart, unspecified	N
B08	Other viral infections characterized by skin and mucous membrane lesions, not elsewhere classified	N
B08.0	Other orthopoxvirus infections	N
B08.01	Cowpox and vaccinia not from vaccine	N
B08.010	Cowpox	N
B08.011	Vaccinia not from vaccine	N
B08.02	Orf virus disease	N
B08.03	Pseudocowpox [milker's node]	N
B08.04	Paravaccinia, unspecified	N
B08.09	Other orthopoxvirus infections	N
B08.1	Molluscum contagiosum	N
B08.2	Exanthema subitum [sixth disease]	N
B08.20	Exanthema subitum [sixth disease], unspecified	N
B08.21	Exanthema subitum [sixth disease] due to human herpesvirus 6	N
B08.22	Exanthema subitum [sixth disease] due to human herpesvirus 7	N
B08.3	Erythema infectiosum [fifth disease]	N
B08.4	Enteroviral vesicular stomatitis with exanthem	N
B08.5	Enteroviral vesicular pharyngitis	N
B08.6	Parapoxvirus infections	N
B08.60	Parapoxvirus infection, unspecified	N
B08.61	Bovine stomatitis	N
B08.62	Sealpox	N
B08.69	Other parapoxvirus infections	N
B08.7	Yatapoxvirus infections	N
B08.70	Yatapoxvirus infection, unspecified	N
B08.71	Tanapox virus disease	N
B08.72	Yaba pox virus disease	N
B08.79	Other yatapoxvirus infections	N
B08.8	Other specified viral infections characterized by skin and mucous membrane lesions	N
B09	Unspecified viral infection characterized by skin and mucous membrane lesions	N
B10	Other human herpesviruses	N
B10.0	Other human herpesvirus encephalitis	N
B10.01	Human herpesvirus 6 encephalitis	N
B10.09	Other human herpesvirus encephalitis	N
B10.8	Other human herpesvirus infection	N
B10.81	Human herpesvirus 6 infection	N
B10.82	Human herpesvirus 7 infection	N
B10.89	Other human herpesvirus infection	N
B15	Acute hepatitis A	N
B15.0	Hepatitis A with hepatic coma	N
B15.9	Hepatitis A without hepatic coma	N
B16	Acute hepatitis B	N
B16.0	Acute hepatitis B with delta-agent with hepatic coma	N
B16.1	Acute hepatitis B with delta-agent without hepatic coma	N
B16.2	Acute hepatitis B without delta-agent with hepatic coma	N
B16.9	Acute hepatitis B without delta-agent and without hepatic coma	N
B17	Other acute viral hepatitis	N
B17.0	Acute delta-(super) infection of hepatitis B carrier	N
B17.1	Acute hepatitis C	N
B17.10	Acute hepatitis C without hepatic coma	N
B17.11	Acute hepatitis C with hepatic coma	N
B17.2	Acute hepatitis E	N
B17.8	Other specified acute viral hepatitis	N
B17.9	Acute viral hepatitis, unspecified	N
B18	Chronic viral hepatitis	N
B18.0	Chronic viral hepatitis B with delta-agent	N
B18.1	Chronic viral hepatitis B without delta-agent	N
B18.2	Chronic viral hepatitis C	N
B18.8	Other chronic viral hepatitis	N
B18.9	Chronic viral hepatitis, unspecified	N
B19	Unspecified viral hepatitis	N
B19.0	Unspecified viral hepatitis with hepatic coma	N
B19.1	Unspecified viral hepatitis B	N
B19.10	Unspecified viral hepatitis B without hepatic coma	N
B19.11	Unspecified viral hepatitis B with hepatic coma	N
B19.2	Unspecified viral hepatitis C	N
B19.20	Unspecified viral hepatitis C without hepatic coma	N
B19.21	Unspecified viral hepatitis C with hepatic coma	N
B19.9	Unspecified viral hepatitis without hepatic coma	N
B20	Human immunodeficiency virus [HIV] disease	N
B25	Cytomegaloviral disease	N
B25.0	Cytomegaloviral pneumonitis	N
B25.1	Cytomegaloviral hepatitis	N
B25.2	Cytomegaloviral pancreatitis	N
B25.8	Other cytomegaloviral diseases	N
B25.9	Cytomegaloviral disease, unspecified	N
B26	Mumps	N
B26.0	Mumps orchitis	N
B26.1	Mumps meningitis	N
B26.2	Mumps encephalitis	N
B26.3	Mumps pancreatitis	N
B26.8	Mumps with other complications	N
B26.81	Mumps hepatitis	N
B26.82	Mumps myocarditis	N
B26.83	Mumps nephritis	N
B26.84	Mumps polyneuropathy	N
B26.85	Mumps arthritis	N
B26.89	Other mumps complications	N
B26.9	Mumps without complication	N
B27	Infectious mononucleosis	N
B27.0	Gammaherpesviral mononucleosis	N
B27.00	Gammaherpesviral mononucleosis without complication	N
B27.01	Gammaherpesviral mononucleosis with polyneuropathy	N
B27.02	Gammaherpesviral mononucleosis with meningitis	N
B27.09	Gammaherpesviral mononucleosis with other complications	N
B27.1	Cytomegaloviral mononucleosis	N
B27.10	Cytomegaloviral mononucleosis without complications	N
B27.11	Cytomegaloviral mononucleosis with polyneuropathy	N
B27.12	Cytomegaloviral mononucleosis with meningitis	N
B27.19	Cytomegaloviral mononucleosis with other complication	N
B27.8	Other infectious mononucleosis	N
B27.80	Other infectious mononucleosis without complication	N
B27.81	Other infectious mononucleosis with polyneuropathy	N
B27.82	Other infectious mononucleosis with meningitis	N
B27.89	Other infectious mononucleosis with other complication	N
B27.9	Infectious mononucleosis, unspecified	N
B27.90	Infectious mononucleosis, unspecified without complication	N
B27.91	Infectious mononucleosis, unspecified with polyneuropathy	N
B27.92	Infectious mononucleosis, unspecified with meningitis	N
B27.99	Infectious mononucleosis, unspecified with other complication	N
B30	Viral conjunctivitis	N
B30.0	Keratoconjunctivitis due to adenovirus	N
B30.1	Conjunctivitis due to adenovirus	N
B30.2	Viral pharyngoconjunctivitis	N
B30.3	Acute epidemic hemorrhagic conjunctivitis (enteroviral)	N
B30.8	Other viral conjunctivitis	N
B30.9	Viral conjunctivitis, unspecified	N
B33	Other viral diseases, not elsewhere classified	N
B33.0	Epidemic myalgia	N
B33.1	Ross River disease	N
B33.2	Viral carditis	N
B33.20	Viral carditis, unspecified	N
B33.21	Viral endocarditis	N
B33.22	Viral myocarditis	N
B33.23	Viral pericarditis	N
B33.24	Viral cardiomyopathy	N
B33.3	Retrovirus infections, not elsewhere classified	N
B33.4	Hantavirus (cardio)-pulmonary syndrome [HPS] [HCPS]	N
B33.8	Other specified viral diseases	N
B34	Viral infection of unspecified site	N
B34.0	Adenovirus infection, unspecified	N
B34.1	Enterovirus infection, unspecified	N
B34.2	Coronavirus infection, unspecified	N
B34.3	Parvovirus infection, unspecified	N
B34.4	Papovavirus infection, unspecified	N
B34.8	Other viral infections of unspecified site	N
B34.9	Viral infection, unspecified	N
B35	Dermatophytosis	N
B35.0	Tinea barbae and tinea capitis	N
B35.1	Tinea unguium	N
B35.2	Tinea manuum	N
B35.3	Tinea pedis	N
B35.4	Tinea corporis	N
B35.5	Tinea imbricata	N
B35.6	Tinea cruris	N
B35.8	Other dermatophytoses	N
B35.9	Dermatophytosis, unspecified	N
B36	Other superficial mycoses	N
B36.0	Pityriasis versicolor	N
B36.1	Tinea nigra	N
B36.2	White piedra	N
B36.3	Black piedra	N
B36.8	Other specified superficial mycoses	N
B36.9	Superficial mycosis, unspecified	N
B37	Candidiasis	N
B37.0	Candidal stomatitis	N
B37.1	Pulmonary candidiasis	N
B37.2	Candidiasis of skin and nail	N
B37.3	Candidiasis of vulva and vagina	N
B37.4	Candidiasis of other urogenital sites	N
B37.41	Candidal cystitis and urethritis	N
B37.42	Candidal balanitis	N
B37.49	Other urogenital candidiasis	N
B37.5	Candidal meningitis	N
B37.6	Candidal endocarditis	N
B37.7	Candidal sepsis	N
B37.8	Candidiasis of other sites	N
B37.81	Candidal esophagitis	N
B37.82	Candidal enteritis	N
B37.83	Candidal cheilitis	N
B37.84	Candidal otitis externa	N
B37.89	Other sites of candidiasis	N
B37.9	Candidiasis, unspecified	N
B38	Coccidioidomycosis	N
B38.0	Acute pulmonary coccidioidomycosis	N
B38.1	Chronic pulmonary coccidioidomycosis	N
B38.2	Pulmonary coccidioidomycosis, unspecified	N
B38.3	Cutaneous coccidioidomycosis	N
B38.4	Coccidioidomycosis meningitis	N
B38.7	Disseminated coccidioidomycosis	N
B38.8	Other forms of coccidioidomycosis	N
B38.81	Prostatic coccidioidomycosis	N
B38.89	Other forms of coccidioidomycosis	N
B38.9	Coccidioidomycosis, unspecified	N
B39	Histoplasmosis	N
B39.0	Acute pulmonary histoplasmosis capsulati	N
B39.1	Chronic pulmonary histoplasmosis capsulati	N
B39.2	Pulmonary histoplasmosis capsulati, unspecified	N
B39.3	Disseminated histoplasmosis capsulati	N
B39.4	Histoplasmosis capsulati, unspecified	N
B39.5	Histoplasmosis duboisii	N
B39.9	Histoplasmosis, unspecified	N
B40	Blastomycosis	N
B40.0	Acute pulmonary blastomycosis	N
B40.1	Chronic pulmonary blastomycosis	N
B40.2	Pulmonary blastomycosis, unspecified	N
B40.3	Cutaneous blastomycosis	N
B40.7	Disseminated blastomycosis	N
B40.8	Other forms of blastomycosis	N
B40.81	Blastomycotic meningoencephalitis	N
B40.89	Other forms of blastomycosis	N
B40.9	Blastomycosis, unspecified	N
B41	Paracoccidioidomycosis	N
B41.0	Pulmonary paracoccidioidomycosis	N
B41.7	Disseminated paracoccidioidomycosis	N
B41.8	Other forms of paracoccidioidomycosis	N
B41.9	Paracoccidioidomycosis, unspecified	N
B42	Sporotrichosis	N
B42.0	Pulmonary sporotrichosis	N
B42.1	Lymphocutaneous sporotrichosis	N
B42.7	Disseminated sporotrichosis	N
B42.8	Other forms of sporotrichosis	N
B42.81	Cerebral sporotrichosis	N
B42.82	Sporotrichosis arthritis	N
B42.89	Other forms of sporotrichosis	N
B42.9	Sporotrichosis, unspecified	N
B43	Chromomycosis and pheomycotic abscess	N
B43.0	Cutaneous chromomycosis	N
B43.1	Pheomycotic brain abscess	N
B43.2	Subcutaneous pheomycotic abscess and cyst	N
B43.8	Other forms of chromomycosis	N
B43.9	Chromomycosis, unspecified	N
B44	Aspergillosis	N
B44.0	Invasive pulmonary aspergillosis	N
B44.1	Other pulmonary aspergillosis	N
B44.2	Tonsillar aspergillosis	N
B44.7	Disseminated aspergillosis	N
B44.8	Other forms of aspergillosis	N
B44.81	Allergic bronchopulmonary aspergillosis	N
B44.89	Other forms of aspergillosis	N
B44.9	Aspergillosis, unspecified	N
B45	Cryptococcosis	N
B45.0	Pulmonary cryptococcosis	N
B45.1	Cerebral cryptococcosis	N
B45.2	Cutaneous cryptococcosis	N
B45.3	Osseous cryptococcosis	N
B45.7	Disseminated cryptococcosis	N
B45.8	Other forms of cryptococcosis	N
B45.9	Cryptococcosis, unspecified	N
B46	Zygomycosis	N
B46.0	Pulmonary mucormycosis	N
B46.1	Rhinocerebral mucormycosis	N
B46.2	Gastrointestinal mucormycosis	N
B46.3	Cutaneous mucormycosis	N
B46.4	Disseminated mucormycosis	N
B46.5	Mucormycosis, unspecified	N
B46.8	Other zygomycoses	N
B46.9	Zygomycosis, unspecified	N
B47	Mycetoma	N
B47.0	Eumycetoma	N
B47.1	Actinomycetoma	N
B47.9	Mycetoma, unspecified	N
B48	Other mycoses, not elsewhere classified	N
B48.0	Lobomycosis	N
B48.1	Rhinosporidiosis	N
B48.2	Allescheriasis	N
B48.3	Geotrichosis	N
B48.4	Penicillosis	N
B48.8	Other specified mycoses	N
B49	Unspecified mycosis	N
B50	Plasmodium falciparum malaria	N
B50.0	Plasmodium falciparum malaria with cerebral complications	N
B50.8	Other severe and complicated Plasmodium falciparum malaria	N
B50.9	Plasmodium falciparum malaria, unspecified	N
B51	Plasmodium vivax malaria	N
B51.0	Plasmodium vivax malaria with rupture of spleen	N
B51.8	Plasmodium vivax malaria with other complications	N
B51.9	Plasmodium vivax malaria without complication	N
B52	Plasmodium malariae malaria	N
B52.0	Plasmodium malariae malaria with nephropathy	N
B52.8	Plasmodium malariae malaria with other complications	N
B52.9	Plasmodium malariae malaria without complication	N
B53	Other specified malaria	N
B53.0	Plasmodium ovale malaria	N
B53.1	Malaria due to simian plasmodia	N
B53.8	Other malaria, not elsewhere classified	N
B54	Unspecified malaria	N
B55	Leishmaniasis	S
B55.0	Visceral leishmaniasis	N
B55.1	Cutaneous leishmaniasis	S
B55.2	Mucocutaneous leishmaniasis	S
B55.9	Leishmaniasis, unspecified	S
B56	African trypanosomiasis	N
B56.0	Gambiense trypanosomiasis	N
B56.1	Rhodesiense trypanosomiasis	N
B56.9	African trypanosomiasis, unspecified	N
B57	Chagas' disease	N
B57.0	Acute Chagas' disease with heart involvement	N
B57.1	Acute Chagas' disease without heart involvement	N
B57.2	Chagas' disease (chronic) with heart involvement	N
B57.3	Chagas' disease (chronic) with digestive system involvement	N
B57.30	Chagas' disease with digestive system involvement, unspecified	N
B57.31	Megaesophagus in Chagas' disease	N
B57.32	Megacolon in Chagas' disease	N
B57.39	Other digestive system involvement in Chagas' disease	N
B57.4	Chagas' disease (chronic) with nervous system involvement	N
B57.40	Chagas' disease with nervous system involvement, unspecified	N
B57.41	Meningitis in Chagas' disease	N
B57.42	Meningoencephalitis in Chagas' disease	N
B57.49	Other nervous system involvement in Chagas' disease	N
B57.5	Chagas' disease (chronic) with other organ involvement	N
B58	Toxoplasmosis	A
B58.0	Toxoplasma oculopathy	A
B58.00	Toxoplasma oculopathy, unspecified	A
B58.01	Toxoplasma chorioretinitis	A
B58.09	Other toxoplasma oculopathy	A
B58.1	Toxoplasma hepatitis	A
B58.2	Toxoplasma meningoencephalitis	A
B58.3	Pulmonary toxoplasmosis	A
B58.8	Toxoplasmosis with other organ involvement	A
B58.81	Toxoplasma myocarditis	A
B58.82	Toxoplasma myositis	A
B58.83	Toxoplasma tubulo-interstitial nephropathy	A
B58.89	Toxoplasmosis with other organ involvement	A
B58.9	Toxoplasmosis, unspecified	A
B59	Pneumocystosis	A
B60	Other protozoal diseases, not elsewhere classified	S
B60.0	Babesiosis	A
B60.1	Acanthamebiasis	A
B60.10	Acanthamebiasis, unspecified	A
B60.11	Meningoencephalitis due to Acanthamoeba (culbertsoni)	A
B60.12	Conjunctivitis due to Acanthamoeba	A
B60.13	Keratoconjunctivitis due to Acanthamoeba	A
B60.19	Other acanthamebic disease	A
B60.2	Naegleriasis	A
B60.8	Other specified protozoal diseases	S
B64	Unspecified protozoal disease	S
B65	Schistosomiasis [bilharziasis]	N
B65.0	Schistosomiasis due to Schistosoma haematobium [urinary schistosomiasis]	N
B65.1	Schistosomiasis due to Schistosoma mansoni [intestinal schistosomiasis]	N
B65.2	Schistosomiasis due to Schistosoma japonicum	N
B65.3	Cercarial dermatitis	N
B65.8	Other schistosomiasis	N
B65.9	Schistosomiasis, unspecified	N
B66	Other fluke infections	N
B66.0	Opisthorchiasis	N
B66.1	Clonorchiasis	N
B66.2	Dicroceliasis	N
B66.3	Fascioliasis	N
B66.4	Paragonimiasis	N
B66.5	Fasciolopsiasis	N
B66.8	Other specified fluke infections	N
B66.9	Fluke infection, unspecified	N
B67	Echinococcosis	N
B67.0	Echinococcus granulosus infection of liver	N
B67.1	Echinococcus granulosus infection of lung	N
B67.2	Echinococcus granulosus infection of bone	N
B67.3	Echinococcus granulosus infection, other and multiple sites	N
B67.31	Echinococcus granulosus infection, thyroid gland	N
B67.32	Echinococcus granulosus infection, multiple sites	N
B67.39	Echinococcus granulosus infection, other sites	N
B67.4	Echinococcus granulosus infection, unspecified	N
B67.5	Echinococcus multilocularis infection of liver	N
B67.6	Echinococcus multilocularis infection, other and multiple sites	N
B67.61	Echinococcus multilocularis infection, multiple sites	N
B67.69	Echinococcus multilocularis infection, other sites	N
B67.7	Echinococcus multilocularis infection, unspecified	N
B67.8	Echinococcosis, unspecified, of liver	N
B67.9	Echinococcosis, other and unspecified	N
B67.90	Echinococcosis, unspecified	N
B67.99	Other echinococcosis	N
B68	Taeniasis	N
B68.0	Taenia solium taeniasis	N
B68.1	Taenia saginata taeniasis	N
B68.9	Taeniasis, unspecified	N
B69	Cysticercosis	N
B69.0	Cysticercosis of central nervous system	N
B69.1	Cysticercosis of eye	N
B69.8	Cysticercosis of other sites	N
B69.81	Myositis in cysticercosis	N
B69.89	Cysticercosis of other sites	N
B69.9	Cysticercosis, unspecified	N
B70	Diphyllobothriasis and sparganosis	N
B70.0	Diphyllobothriasis	N
B70.1	Sparganosis	N
B71	Other cestode infections	N
B71.0	Hymenolepiasis	N
B71.1	Dipylidiasis	N
B71.8	Other specified cestode infections	N
B71.9	Cestode infection, unspecified	N
B72	Dracunculiasis	N
B73	Onchocerciasis	N
B73.0	Onchocerciasis with eye disease	N
B73.00	Onchocerciasis with eye involvement, unspecified	N
B73.01	Onchocerciasis with endophthalmitis	N
B73.02	Onchocerciasis with glaucoma	N
B73.09	Onchocerciasis with other eye involvement	N
B73.1	Onchocerciasis without eye disease	N
B74	Filariasis	N
B74.0	Filariasis due to Wuchereria bancrofti	N
B74.1	Filariasis due to Brugia malayi	N
B74.2	Filariasis due to Brugia timori	N
B74.3	Loiasis	N
B74.4	Mansonelliasis	N
B74.8	Other filariases	N
B74.9	Filariasis, unspecified	N
B75	Trichinellosis	N
B76	Hookworm diseases	N
B76.0	Ancylostomiasis	N
B76.1	Necatoriasis	N
B76.8	Other hookworm diseases	N
B76.9	Hookworm disease, unspecified	N
B77	Ascariasis	N
B77.0	Ascariasis with intestinal complications	N
B77.8	Ascariasis with other complications	N
B77.81	Ascariasis pneumonia	N
B77.89	Ascariasis with other complications	N
B77.9	Ascariasis, unspecified	N
B78	Strongyloidiasis	N
B78.0	Intestinal strongyloidiasis	N
B78.1	Cutaneous strongyloidiasis	N
B78.7	Disseminated strongyloidiasis	N
B78.9	Strongyloidiasis, unspecified	N
B79	Trichuriasis	N
B80	Enterobiasis	N
B81	Other intestinal helminthiases, not elsewhere classified	N
B81.0	Anisakiasis	N
B81.1	Intestinal capillariasis	N
B81.2	Trichostrongyliasis	N
B81.3	Intestinal angiostrongyliasis	N
B81.4	Mixed intestinal helminthiases	N
B81.8	Other specified intestinal helminthiases	N
B82	Unspecified intestinal parasitism	N
B82.0	Intestinal helminthiasis, unspecified	N
B82.9	Intestinal parasitism, unspecified	N
B83	Other helminthiases	N
B83.0	Visceral larva migrans	N
B83.1	Gnathostomiasis	N
B83.2	Angiostrongyliasis due to Parastrongylus cantonensis	N
B83.3	Syngamiasis	N
B83.4	Internal hirudiniasis	N
B83.8	Other specified helminthiases	N
B83.9	Helminthiasis, unspecified	N
B85	Pediculosis and phthiriasis	S
B85.0	Pediculosis due to Pediculus humanus capitis	S
B85.1	Pediculosis due to Pediculus humanus corporis	S
B85.2	Pediculosis, unspecified	S
B85.3	Phthiriasis	S
B85.4	Mixed pediculosis and phthiriasis	S
B86	Scabies	N
B87	Myiasis	N
B87.0	Cutaneous myiasis	N
B87.1	Wound myiasis	N
B87.2	Ocular myiasis	N
B87.3	Nasopharyngeal myiasis	N
B87.4	Aural myiasis	N
B87.8	Myiasis of other sites	N
B87.81	Genitourinary myiasis	N
B87.82	Intestinal myiasis	N
B87.89	Myiasis of other sites	N
B87.9	Myiasis, unspecified	N
B88	Other infestations	N
B88.0	Other acariasis	N
B88.1	Tungiasis [sandflea infestation]	N
B88.2	Other arthropod infestations	N
B88.3	External hirudiniasis	N
B88.8	Other specified infestations	N
B88.9	Infestation, unspecified	N
B89	Unspecified parasitic disease	S
B90	Sequelae of tuberculosis	A
B90.0	Sequelae of central nervous system tuberculosis	A
B90.1	Sequelae of genitourinary tuberculosis	A
B90.2	Sequelae of tuberculosis of bones and joints	A
B90.8	Sequelae of tuberculosis of other organs	A
B90.9	Sequelae of respiratory and unspecified tuberculosis	A
B91	Sequelae of poliomyelitis	N
B92	Sequelae of leprosy	A
B94	Sequelae of other and unspecified infectious and parasitic diseases	S
B94.0	Sequelae of trachoma	A
B94.1	Sequelae of viral encephalitis	N
B94.2	Sequelae of viral hepatitis	N
B94.8	Sequelae of other specified infectious and parasitic diseases	S
B94.9	Sequelae of unspecified infectious and parasitic disease	S
B95	Streptococcus, Staphylococcus, and Enterococcus as the cause of diseases classified elsewhere	A
B95.0	Streptococcus, group A, as the cause of diseases classified elsewhere	A
B95.1	Streptococcus, group B, as the cause of diseases classified elsewhere	A
B95.2	Enterococcus as the cause of diseases classified elsewhere	A
B95.3	Streptococcus pneumoniae as the cause of diseases classified elsewhere	A
B95.4	Other streptococcus as the cause of diseases classified elsewhere	A
B95.5	Unspecified streptococcus as the cause of diseases classified elsewhere	A
B95.6	Staphylococcus aureus as the cause of diseases classified elsewhere	A
B95.61	Methicillin susceptible Staphylococcus aureus infection as the cause of diseases classified elsewhere	A
B95.62	Methicillin resistant Staphylococcus aureus infection as the cause of diseases classified elsewhere	A
B95.7	Other staphylococcus as the cause of diseases classified elsewhere	A
B95.8	Unspecified staphylococcus as the cause of diseases classified elsewhere	A
B96	Other bacterial agents as the cause of diseases classified elsewhere	S
B96.0	Mycoplasma pneumoniae [M. pneumoniae] as the cause of diseases classified elsewhere	A
B96.1	Klebsiella pneumoniae [K. pneumoniae] as the cause of diseases classified elsewhere	A
B96.2	Escherichia coli [E. coli ] as the cause of diseases classified elsewhere	S
B96.20	Unspecified Escherichia coli [E. coli] as the cause of diseases classified elsewhere	S
B96.21	Shiga toxin-producing Escherichia coli [E. coli] (STEC) O157 as the cause of diseases classified elsewhere	N
B96.22	Other specified Shiga toxin-producing Escherichia coli [E. coli] (STEC) as the cause of diseases classified elsewhere	N
B96.23	Unspecified Shiga toxin-producing Escherichia coli [E. coli] (STEC) as the cause of diseases classified elsewhere	N
B96.29	Other Escherichia coli [E. coli] as the cause of diseases classified elsewhere	S
B96.3	Hemophilus influenzae [H. influenzae] as the cause of diseases classified elsewhere	A
B96.4	Proteus (mirabilis) (morganii) as the cause of diseases classified elsewhere	A
B96.5	Pseudomonas (aeruginosa) (mallei) (pseudomallei) as the cause of diseases classified elsewhere	A
B96.6	Bacteroides fragilis [B. fragilis] as the cause of diseases classified elsewhere	A
B96.7	Clostridium perfringens [C. perfringens] as the cause of diseases classified elsewhere	A
B96.8	Other specified bacterial agents as the cause of diseases classified elsewhere	A
B96.81	Helicobacter pylori [H. pylori] as the cause of diseases classified elsewhere	A
B96.82	Vibrio vulnificus as the cause of diseases classified elsewhere	A
B96.89	Other specified bacterial agents as the cause of diseases classified elsewhere	S
B97	Viral agents as the cause of diseases classified elsewhere	N
B97.0	Adenovirus as the cause of diseases classified elsewhere	N
B97.1	Enterovirus as the cause of diseases classified elsewhere	N
B97.10	Unspecified enterovirus as the cause of diseases classified elsewhere	N
B97.11	Coxsackievirus as the cause of diseases classified elsewhere	N
B97.12	Echovirus as the cause of diseases classified elsewhere	N
B97.19	Other enterovirus as the cause of diseases classified elsewhere	N
B97.2	Coronavirus as the cause of diseases classified elsewhere	N
B97.21	SARS-associated coronavirus as the cause of diseases classified elsewhere	N
B97.29	Other coronavirus as the cause of diseases classified elsewhere	N
B97.3	Retrovirus as the cause of diseases classified elsewhere	N
B97.30	Unspecified retrovirus as the cause of diseases classified elsewhere	N
B97.31	Lentivirus as the cause of diseases classified elsewhere	N
B97.32	Oncovirus as the cause of diseases classified elsewhere	N
B97.33	Human T-cell lymphotrophic virus, type I [HTLV-I] as the cause of diseases classified elsewhere	N
B97.34	Human T-cell lymphotrophic virus, type II [HTLV-II] as the cause of diseases classified elsewhere	N
B97.35	Human immunodeficiency virus, type 2 [HIV 2] as the cause of diseases classified elsewhere	N
B97.39	Other retrovirus as the cause of diseases classified elsewhere	N
B97.4	Respiratory syncytial virus as the cause of diseases classified elsewhere	N
B97.5	Reovirus as the cause of diseases classified elsewhere	N
B97.6	Parvovirus as the cause of diseases classified elsewhere	N
B97.7	Papillomavirus as the cause of diseases classified elsewhere	N
B97.8	Other viral agents as the cause of diseases classified elsewhere	N
B97.81	Human metapneumovirus as the cause of diseases classified elsewhere	N
B97.89	Other viral agents as the cause of diseases classified elsewhere	N
B99	Other and unspecified infectious diseases	S
B99.8	Other infectious disease	S
B99.9	Unspecified infectious disease	S
C00	Malignant neoplasm of lip	N
C00.0	Malignant neoplasm of external upper lip	N
C00.1	Malignant neoplasm of external lower lip	N
C00.2	Malignant neoplasm of external lip, unspecified	N
C00.3	Malignant neoplasm of upper lip, inner aspect	N
C00.4	Malignant neoplasm of lower lip, inner aspect	N
C00.5	Malignant neoplasm of lip, unspecified, inner aspect	N
C00.6	Malignant neoplasm of commissure of lip, unspecified	N
C00.8	Malignant neoplasm of overlapping sites of lip	N
C00.9	Malignant neoplasm of lip, unspecified	N
C01	Malignant neoplasm of base of tongue	N
C02	Malignant neoplasm of other and unspecified parts of tongue	N
C02.0	Malignant neoplasm of dorsal surface of tongue	N
C02.1	Malignant neoplasm of border of tongue	N
C02.2	Malignant neoplasm of ventral surface of tongue	N
C02.3	Malignant neoplasm of anterior two-thirds of tongue, part unspecified	N
C02.4	Malignant neoplasm of lingual tonsil	N
C02.8	Malignant neoplasm of overlapping sites of tongue	N
C02.9	Malignant neoplasm of tongue, unspecified	N
C03	Malignant neoplasm of gum	N
C03.0	Malignant neoplasm of upper gum	N
C03.1	Malignant neoplasm of lower gum	N
C03.9	Malignant neoplasm of gum, unspecified	N
C04	Malignant neoplasm of floor of mouth	N
C04.0	Malignant neoplasm of anterior floor of mouth	N
C04.1	Malignant neoplasm of lateral floor of mouth	N
C04.8	Malignant neoplasm of overlapping sites of floor of mouth	N
C04.9	Malignant neoplasm of floor of mouth, unspecified	N
C05	Malignant neoplasm of palate	N
C05.0	Malignant neoplasm of hard palate	N
C05.1	Malignant neoplasm of soft palate	N
C05.2	Malignant neoplasm of uvula	N
C05.8	Malignant neoplasm of overlapping sites of palate	N
C05.9	Malignant neoplasm of palate, unspecified	N
C06	Malignant neoplasm of other and unspecified parts of mouth	N
C06.0	Malignant neoplasm of cheek mucosa	N
C06.1	Malignant neoplasm of vestibule of mouth	N
C06.2	Malignant neoplasm of retromolar area	N
C06.8	Malignant neoplasm of overlapping sites of other and unspecified parts of mouth	N
C06.80	Malignant neoplasm of overlapping sites of unspecified parts of mouth	N
C06.89	Malignant neoplasm of overlapping sites of other parts of mouth	N
C06.9	Malignant neoplasm of mouth, unspecified	N
C07	Malignant neoplasm of parotid gland	N
C08	Malignant neoplasm of other and unspecified major salivary glands	N
C08.0	Malignant neoplasm of submandibular gland	N
C08.1	Malignant neoplasm of sublingual gland	N
C08.9	Malignant neoplasm of major salivary gland, unspecified	N
C09	Malignant neoplasm of tonsil	N
C09.0	Malignant neoplasm of tonsillar fossa	N
C09.1	Malignant neoplasm of tonsillar pillar (anterior) (posterior)	N
C09.8	Malignant neoplasm of overlapping sites of tonsil	N
C09.9	Malignant neoplasm of tonsil, unspecified	N
C10	Malignant neoplasm of oropharynx	N
C10.0	Malignant neoplasm of vallecula	N
C10.1	Malignant neoplasm of anterior surface of epiglottis	N
C10.2	Malignant neoplasm of lateral wall of oropharynx	N
C10.3	Malignant neoplasm of posterior wall of oropharynx	N
C10.4	Malignant neoplasm of branchial cleft	N
C10.8	Malignant neoplasm of overlapping sites of oropharynx	N
C10.9	Malignant neoplasm of oropharynx, unspecified	N
C11	Malignant neoplasm of nasopharynx	N
C11.0	Malignant neoplasm of superior wall of nasopharynx	N
C11.1	Malignant neoplasm of posterior wall of nasopharynx	N
C11.2	Malignant neoplasm of lateral wall of nasopharynx	N
C11.3	Malignant neoplasm of anterior wall of nasopharynx	N
C11.8	Malignant neoplasm of overlapping sites of nasopharynx	N
C11.9	Malignant neoplasm of nasopharynx, unspecified	N
C12	Malignant neoplasm of pyriform sinus	N
C13	Malignant neoplasm of hypopharynx	N
C13.0	Malignant neoplasm of postcricoid region	N
C13.1	Malignant neoplasm of aryepiglottic fold, hypopharyngeal aspect	N
C13.2	Malignant neoplasm of posterior wall of hypopharynx	N
C13.8	Malignant neoplasm of overlapping sites of hypopharynx	N
C13.9	Malignant neoplasm of hypopharynx, unspecified	N
C14	Malignant neoplasm of other and ill-defined sites in the lip, oral cavity and pharynx	N
C14.0	Malignant neoplasm of pharynx, unspecified	N
C14.2	Malignant neoplasm of Waldeyer's ring	N
C14.8	Malignant neoplasm of overlapping sites of lip, oral cavity and pharynx	N
C15	Malignant neoplasm of esophagus	N
C15.3	Malignant neoplasm of upper third of esophagus	N
C15.4	Malignant neoplasm of middle third of esophagus	N
C15.5	Malignant neoplasm of lower third of esophagus	N
C15.8	Malignant neoplasm of overlapping sites of esophagus	N
C15.9	Malignant neoplasm of esophagus, unspecified	N
C16	Malignant neoplasm of stomach	N
C16.0	Malignant neoplasm of cardia	N
[truncated: 92,251 more rows]
